# Supplementary material for: Integrated plasma proteomic and single-cell immune signaling network signatures demarcate mild, moderate, and severe COVID-19
Source: Cell Rep Med. 2022 Jun 28;3(7):100680. doi: 10.1016/j.xcrm.2022.100680 (PMC9238057; doi:10.1016/j.xcrm.2022.100680)
Supplement: Data S1. Bootstrap-selected features, related to Figures 3, 4 and S7–S11, comparison of severity correlation of plasma proteome features with Filbin et al.39 dataset, related to Figure S6, and results of GAM model, related to Figure S12 [file mmc2.xlsx]

## Sheet: 1A IndexBootstrap
Supplemental Table 1A: Bootstrap selected features
Sheets
Frequency	Bootstrap selected features of the frequency datalayer. P-values and Spearman correlation are calculated on the complete cohort
Endogenous	Bootstrap selected features of the endogenous signaling datalayer. P-values and Spearman correlation are calculated on the complete cohort
PI	Bootstrap selected features of the PI-stimulated signaling response datalayer. P-values and Spearman correlation are calculated on the complete cohort
IFNaIL2IL4IL6	Bootstrap selected features of the IFNIL-stimulated signaling response datalayer. P-values and Spearman correlation are calculated on the complete cohort
Proteome	Bootstrap selected features of the plasma proteome datalayer. P-values and Spearman correlation are calculated on the complete cohort

## Sheet: Frequency
Feature	SelectionFrequency	Model_coeff_med	Top10perc	rcoeff	p.value
pDC.frequency.Unstim	890	-0.327226	yes	-0.456456	1.26283e-07
CD161CD8T.frequency.Unstim	883	-0.247501	yes	-0.351955	3.26214e-05
Granulocytes.frequency.Unstim	832	0.221093	yes	0.382409	5.12112e-06
Ki67CD8.frequency.Unstim	795	0.232513	yes	0.350653	3.27079e-05
Plasmablast.frequency.Unstim	728	0.212137	no	0.0963425	0.283198
ncMC.frequency.Unstim	713	-0.192866	no	-0.276302	0.00159384
CD8Tnaive.frequency.Unstim	697	0.266496	no	-0.00788232	0.927976
Basophils.frequency.Unstim	665	0.238051	no	0.086241	0.418961
cMC.frequency.Unstim	657	0.164921	no	0.19974	0.0206751
NKT.frequency.Unstim	650	0.171998	no	0.0789404	0.364589
mDCCD1c.frequency.Unstim	461	0.343973	no	-0.239369	0.00629344
CD4TnaiveCD38Ki67.frequency.Unstim	450	-0.18626	no	-0.0592235	0.536946
Treg.frequency.Unstim	441	-0.066506	no	0.103314	0.234864
mDC.frequency.Unstim	429	-0.157278	no	-0.17933	0.0381458
CD161CD4T.frequency.Unstim	418	0.00726594	no	-0.0295763	0.734431
CD56brightCD16negNK.frequency.Unstim	408	-0.00823947	no	-0.153643	0.0821402
CD8TnaiveCD38Ki67.frequency.Unstim	405	0.0547549	no	0.110224	0.301035
mDCBDCA3.frequency.Unstim	396	-0.0340081	no	-0.155074	0.193361
Ki67CD4T.frequency.Unstim	388	0.0840598	no	0.069405	0.4273
Platelets.frequency.Unstim	380	0.0806312	no	-0.134723	0.12066
NKcell.frequency.Unstim	369	-0.0648669	no	-0.216841	0.0118489
CD45RACD14negCD123neg.frequency.Unstim	350	0.16737	no	-0.0024061	0.977988
CD56dimCD16posNK.frequency.Unstim	350	0.0536729	no	-0.255175	0.00314802
CD4T.frequency.Unstim	349	-0.128872	no	-0.156852	0.0703105
CD4nCD8nT.frequency.Unstim	325	-0.0880445	no	0.0645845	0.458457
IgMnBcell.frequency.Unstim	325	0.0747336	no	0.0176968	0.839172
intMC.frequency.Unstim	323	0.00210393	no	-0.0389844	0.73135
CD4Tnaive.frequency.Unstim	322	-0.0331986	no	-0.133927	0.122892
CD8Tmem.frequency.Unstim	319	-0.10193	no	0.0498901	0.567006
CD38Bcell.frequency.Unstim	318	0.0397788	no	-0.0302787	0.731363
CD8TmemCD38Ki67.frequency.Unstim	302	-0.0299914	no	0.240553	0.0109856
DC.frequency.Unstim	301	0.104771	no	0.0959289	0.270201
NKTKi67.frequency.Unstim	297	-0.0809797	no	0.196209	0.0230781
CD4Tmem.frequency.Unstim	285	-0.109707	no	-0.0909084	0.296186
CD4TmemCD38Ki67.frequency.Unstim	271	0.128083	no	-0.0508582	0.565532
Ki67CD38CD4T.frequency.Unstim	250	0.18439	no	-0.023609	0.788157
CD8Teff.frequency.Unstim	239	0.0677821	no	0.275318	0.00133956
IgMpBcell.frequency.Unstim	236	-0.147221	no	0.0315873	0.718149
MDSC.frequency.Unstim	233	-0.0642259	no	0.108625	0.267694
CD4Teff.frequency.Unstim	215	0.0736864	no	0.147433	0.0903599
Bcell.frequency.Unstim	172	0.0224546	no	0.045354	0.602813
Ki67CD38CD8T.frequency.Unstim	171	0.0291188	no	0.165534	0.0672856
T.frequency.Unstim	109	-0.0871745	no	-0.0332089	0.70326
CD8T.frequency.Unstim	108	0.119854	no	0.0404116	0.642931

## Sheet: Endogenous
Feature	SelectionFrequency	Model_coeff_med	Top10perc	rcoeff	p.value
IgMnBcell.IgM.Unstim	709	-0.153201	yes	-0.314605	0.000213769
Granulocytes.STAT5.Unstim	652	0.193199	yes	0.132888	0.125851
Basophils.Zap70_Syk.Unstim	616	-0.167466	yes	-0.404987	7.51452e-05
CD8Teff.CD38.Unstim	548	0.127727	yes	0.057464	0.511184
pDC.CD38.Unstim	515	0.137552	yes	0.202442	0.0253363
NKT.STAT3.Unstim	469	-0.132262	yes	-0.135341	0.118953
Granulocytes.Erk1_2.Unstim	464	0.164522	yes	0.195045	0.0239211
CD8TnaiveCD38Ki67.CREB.Unstim	443	-0.195163	yes	-0.31264	0.00269897
pDC.HLA.DR.Unstim	435	0.0981825	yes	0.171707	0.0586093
NKcell.HLA.DR.Unstim	428	0.117929	yes	0.290935	0.00064881
Ki67CD38CD8T.CD38.Unstim	409	0.114892	yes	0.0270108	0.766803
CD4Teff.4EBP1.Unstim	391	0.13732	yes	-0.0676755	0.438935
intMC.P38.Unstim	382	-0.162528	yes	-0.143426	0.20436
mDCBDCA3.HLA.DR.Unstim	381	0.111929	yes	0.108637	0.363682
CD45RACD14negCD123neg.4EBP1.Unstim	368	-0.113683	yes	-0.295026	0.000539107
Ki67CD38CD8T.STAT1.Unstim	364	-0.127857	yes	-0.267994	0.00272772
CD4TmemCD38Ki67.Ki67.Unstim	350	-0.108982	yes	0.00854623	0.923121
CD38Bcell.IgM.Unstim	341	-0.106419	yes	-0.218544	0.0121495
IgMnBcell.HLA.DR.Unstim	338	-0.0778029	yes	-0.180046	0.0373697
CD8Tmem.IkBa.Unstim	334	-0.10755	yes	-0.339737	5.9191e-05
CD4TnaiveCD38Ki67.STAT4.Unstim	333	0.124864	yes	0.23951	0.0113481
Plasmablast.STAT6.Unstim	332	0.125406	yes	0.0456961	0.611389
Treg.HLA.DR.Unstim	314	0.112621	yes	0.161573	0.0621677
CD4TnaiveCD38Ki67.HLA.DR.Unstim	311	0.0902304	yes	0.203834	0.031889
pDC.S6.Unstim	309	0.140132	yes	0.00103309	0.990989
Basophils.CREB.Unstim	301	0.106243	yes	-0.110225	0.301032
Granulocytes.IkBa.Unstim	301	-0.072826	yes	-0.281286	0.000993515
Ki67CD8.IkBa.Unstim	292	-0.0887784	yes	-0.339403	6.02521e-05
Basophils.STAT5.Unstim	291	0.105357	yes	-0.158886	0.134713
mDCBDCA3.S6.Unstim	287	0.102039	yes	-0.135923	0.254932
CD8Teff.HLA.DR.Unstim	286	0.0733943	yes	0.110384	0.205918
Basophils.4EBP1.Unstim	285	-0.113146	yes	-0.340429	0.00102674
Ki67CD38CD8T.Zap70_Syk.Unstim	282	0.0992225	yes	-0.113407	0.211688
Granulocytes.CD38.Unstim	277	-0.0823983	yes	-0.201154	0.0197751
Granulocytes.4EBP1.Unstim	264	-0.0946971	yes	-0.196446	0.0229096
intMC.STAT3.Unstim	263	-0.105354	yes	-0.0123516	0.913407
intMC.CREB.Unstim	257	-0.137092	yes	-0.197687	0.0787931
intMC.STAT6.Unstim	248	-0.126668	yes	-0.227245	0.0426463
pDC.P38.Unstim	242	-0.092313	yes	-0.124855	0.170611
MDSC.4EBP1.Unstim	241	-0.0604055	yes	-0.0954807	0.330253
MDSC.HLA.DR.Unstim	239	0.0768064	yes	0.225528	0.0201011
CD56dimCD16posNK.PLCg2.Unstim	233	-0.0936691	yes	-0.231267	0.00762905
NKT.CREB.Unstim	229	-0.125715	yes	-0.374354	8.3505e-06
CD161CD8T.TBK1.Unstim	220	0.121375	yes	0.0589003	0.500664
Ki67CD8.S6.Unstim	217	-0.076886	yes	-0.413284	6.94116e-07
CD8TnaiveCD38Ki67.CD38.Unstim	210	-0.126507	yes	-0.0782692	0.463392
Basophils.P38.Unstim	197	-0.0944226	yes	-0.319263	0.00216108
Bcell.IgM.Unstim	190	-0.107558	yes	-0.261361	0.00228586
CD4Tnaive.4EBP1.Unstim	190	0.113818	yes	-0.0182801	0.833947
CD4TnaiveCD38Ki67.STAT1.Unstim	187	-0.0913482	yes	-0.103777	0.278405
ncMC.STAT5.Unstim	187	-0.0684864	yes	-0.337417	9.82627e-05
Granulocytes.HLA.DR.Unstim	186	-0.0802185	yes	-0.162018	0.0614425
CD8Tmem.HLA.DR.Unstim	185	0.0494589	yes	0.3291	0.000103329
CD8TmemCD38Ki67.CREB.Unstim	182	-0.0983518	yes	-0.454175	5.53433e-07
Ki67CD8.STAT3.Unstim	179	-0.117935	yes	-0.158027	0.0682082
CD8TnaiveCD38Ki67.STAT5.Unstim	175	-0.150934	yes	-0.2065	0.0508492
intMC.HLA.DR.Unstim	175	0.0655564	yes	0.128211	0.25705
CD8TnaiveCD38Ki67.IkBa.Unstim	173	-0.153874	yes	-0.260058	0.013309
pDC.STAT3.Unstim	173	0.125576	yes	0.077613	0.39548
CD8TnaiveCD38Ki67.Ki67.Unstim	168	0.00498452	yes	0.138429	0.193201
CD8TnaiveCD38Ki67.STAT6.Unstim	166	-0.127769	yes	-0.133702	0.208996
CD8TnaiveCD38Ki67.4EBP1.Unstim	165	-0.113766	yes	-0.118162	0.267344
Ki67CD8.CREB.Unstim	165	-0.115827	yes	-0.399988	1.68235e-06
mDCBDCA3.CD38.Unstim	163	0.0767326	yes	0.0863697	0.470667
CD4TnaiveCD38Ki67.CD38.Unstim	153	0.0865088	yes	0.000565478	0.9953
CD38Bcell.HLA.DR.Unstim	150	-0.0723652	yes	-0.147905	0.0918124
CD4Tnaive.TBK1.Unstim	150	0.100557	yes	-0.0444452	0.610106
ncMC.STAT3.Unstim	149	-0.0649301	yes	-0.201813	0.0223471
Basophils.S6.Unstim	148	-0.101268	yes	-0.329408	0.00152262
mDC.IkBa.Unstim	148	-0.0548455	yes	-0.137351	0.11352
Treg.STAT4.Unstim	147	0.0868607	yes	-0.0171317	0.844242
ncMC.IkBa.Unstim	142	0.072973	yes	-0.0658647	0.460109
NKTKi67.STAT3.Unstim	137	-0.0795343	yes	-0.0553768	0.525093
CD161CD8T.STAT1.Unstim	136	0.091886	yes	-0.0873414	0.317468
CD4Teff.STAT3.Unstim	133	0.0878092	yes	0.000690186	0.993709
CD56brightCD16negNK.S6.Unstim	133	0.0726886	yes	-0.0978502	0.269942
mDC.4EBP1.Unstim	133	-0.0459953	yes	-0.0735918	0.398082
ncMC.4EBP1.Unstim	131	-0.0782489	no	-0.341069	8.15836e-05
Bcell.HLA.DR.Unstim	129	-0.0487876	no	-0.197951	0.0218641
pDC.STAT1.Unstim	129	0.0926602	no	-0.0677024	0.458724
mDC.STAT6.Unstim	127	0.0543739	no	0.0640065	0.462497
Plasmablast.TBK1.Unstim	126	0.101397	no	-0.0526033	0.558554
intMC.TBK1.Unstim	125	-0.094261	no	-0.162132	0.150759
CD4TmemCD38Ki67.Zap70_Syk.Unstim	124	0.0771108	no	-0.0886934	0.315633
CD4TmemCD38Ki67.CD38.Unstim	123	-0.112307	no	-0.0860697	0.330218
NKT.Ki67.Unstim	120	-0.072017	no	-0.158087	0.0681024
CD45RACD14negCD123neg.HLA.DR.Unstim	116	0.00867883	no	-0.0863592	0.321115
mDCBDCA3.STAT6.Unstim	115	-0.0160612	no	-0.123788	0.30021
CD8Tnaive.HLA.DR.Unstim	112	-0.0896525	no	0.196033	0.0232038
Basophils.STAT1.Unstim	110	0.0795979	no	-0.137211	0.197185
MDSC.Ki67.Unstim	109	0.0485176	no	0.0392384	0.689637
CD8Teff.PLCg2.Unstim	107	-0.0425796	no	-0.267065	0.00188669
IgMpBcell.S6.Unstim	105	0.0673178	no	-0.242488	0.0049202
CD8TnaiveCD38Ki67.STAT1.Unstim	104	-0.138869	no	-0.125919	0.236972
Basophils.STAT6.Unstim	103	-0.0791779	no	-0.198295	0.0609926
Platelets.4EBP1.Unstim	102	-0.0612799	no	-0.228897	0.00780783
Basophils.STAT3.Unstim	101	-0.0850721	no	-0.0738676	0.488988
CD56dimCD16posNK.Zap70_Syk.Unstim	101	-0.0614122	no	-0.275097	0.00141097
ncMC.S6.Unstim	101	-0.0792559	no	-0.399278	3.03133e-06
Ki67CD4T.HLA.DR.Unstim	99	0.0778308	no	0.01722	0.844038
Ki67CD8.HLA.DR.Unstim	98	0.05936	no	0.138189	0.111313
NKTKi67.CD38.Unstim	94	-0.0688521	no	-0.0733276	0.399782
NKTKi67.CREB.Unstim	94	-0.104608	no	-0.304046	0.000354869
mDCBDCA3.4EBP1.Unstim	93	-0.0336835	no	-0.143515	0.229095
Granulocytes.S6.Unstim	92	-0.0558958	no	-0.284605	0.000859539
CD8TmemCD38Ki67.S6.Unstim	91	-0.0621075	no	-0.266336	0.00472087
Ki67CD38CD8T.S6.Unstim	90	-0.0683648	no	-0.24016	0.00745989
CD8Tmem.S6.Unstim	89	-0.0880443	no	-0.464557	1.56459e-08
CD8Tmem.STAT3.Unstim	88	-0.0594752	no	-0.116274	0.180928
CD8TnaiveCD38Ki67.Zap70_Syk.Unstim	87	0.0687029	no	-0.0868491	0.415676
cMC.CREB.Unstim	86	-0.0650078	no	-0.310538	0.000260441
intMC.Ki67.Unstim	86	-0.0642445	no	-0.203353	0.0704241
mDC.HLA.DR.Unstim	85	0.0514935	no	0.00828074	0.924347
CD8TnaiveCD38Ki67.HLA.DR.Unstim	84	-0.029474	no	0.22872	0.030134
Basophils.MAPKAPK2.Unstim	83	-0.0715191	no	-0.352031	0.000667529
NKTKi67.STAT1.Unstim	83	0.0610895	no	-0.136596	0.115538
CD4TmemCD38Ki67.STAT1.Unstim	82	0.052759	no	-0.149966	0.0885665
Basophils.CD38.Unstim	81	0.0684071	no	0.0939265	0.378557
DC.HLA.DR.Unstim	81	-0.0810243	no	-0.187452	0.0300943
intMC.S6.Unstim	81	-0.0722747	no	-0.233378	0.0372142
pDC.CREB.Unstim	81	-0.0590799	no	-0.169755	0.0615821
Plasmablast.Ki67.Unstim	81	0.0561852	no	-0.00811335	0.928155
Ki67CD4T.IkBa.Unstim	80	-0.0473312	no	-0.104378	0.231832
mDCBDCA3.STAT3.Unstim	80	-0.0770485	no	-0.172225	0.147998
CD4Tnaive.HLA.DR.Unstim	79	0.044993	no	0.0352191	0.686215
mDC.Erk1_2.Unstim	79	0.118821	no	0.00577308	0.947216
mDCBDCA3.STAT4.Unstim	79	-0.0794207	no	-0.118975	0.319538
MDSC.PLCg2.Unstim	79	-0.0585526	no	-0.195016	0.0451468
MDSC.TBK1.Unstim	79	-0.0669882	no	-0.207496	0.0328215
Treg.TBK1.Unstim	79	0.0488035	no	-0.106009	0.222812
Basophils.STAT4.Unstim	78	0.0879923	no	-0.0428344	0.688519
Ki67CD4T.STAT3.Unstim	78	-0.0700751	no	0.0132814	0.8794
CD4nCD8nT.HLA.DR.Unstim	77	0.0441292	no	0.102078	0.240543
CD4Teff.IkBa.Unstim	75	0.0597066	no	-0.100503	0.249717
CD4Tnaive.Fox_P3.Unstim	75	0.0955016	no	0.0200352	0.818267
Plasmablast.S6.Unstim	75	0.043677	no	-0.0770376	0.391223
ncMC.HLA.DR.Unstim	73	-0.0527201	no	-0.11458	0.197798
cMC.4EBP1.Unstim	72	-0.00942798	no	-0.12538	0.148884
CD4Teff.P38.Unstim	71	0.110166	no	-0.0817004	0.349847
Ki67CD8.PLCg2.Unstim	71	-0.0739356	no	-0.336096	7.17894e-05
mDCBDCA3.Ki67.Unstim	70	-0.0658526	no	-0.204562	0.084768
CD56brightCD16negNK.IkBa.Unstim	69	0.0582262	no	-0.0769107	0.386315
mDCBDCA3.IkBa.Unstim	69	0.0705952	no	-0.147176	0.217312
Plasmablast.IkBa.Unstim	68	-0.0505374	no	-0.202765	0.0227831
Platelets.HLA.DR.Unstim	68	-0.0480845	no	-0.122039	0.160102
CD4Teff.CD38.Unstim	67	0.0326177	no	-0.00458881	0.958193
CD4TnaiveCD38Ki67.Ki67.Unstim	67	0.06479	no	0.16357	0.0862745
CD8Tnaive.IkBa.Unstim	66	-0.0263699	no	-0.242732	0.00471487
CD4TnaiveCD38Ki67.STAT3.Unstim	63	-0.044693	no	-0.0236673	0.805247
CD4TnaiveCD38Ki67.Zap70_Syk.Unstim	63	0.0323507	no	-0.0691545	0.470784
CD56dimCD16posNK.IkBa.Unstim	63	0.0634658	no	-0.018897	0.829717
Ki67CD38CD4T.CD38.Unstim	63	-0.0790362	no	-0.0802994	0.360048
Ki67CD38CD8T.Ki67.Unstim	63	-0.0437553	no	0.0814099	0.370708
NKTKi67.Ki67.Unstim	63	-0.0240916	no	-0.0072157	0.934053
ncMC.STAT4.Unstim	62	-0.077317	no	-0.143994	0.104892
Basophils.Ki67.Unstim	61	0.0651455	no	-0.0327414	0.759336
CD4Teff.MAPKAPK2.Unstim	61	0.0894481	no	-0.138128	0.112843
Granulocytes.STAT1.Unstim	61	-0.0606857	no	-0.0907846	0.296848
Ki67CD38CD4T.4EBP1.Unstim	61	0.0665948	no	-0.0451584	0.607142
NKTKi67.PLCg2.Unstim	61	-0.0767907	no	-0.264871	0.00198273
Basophils.IkBa.Unstim	60	0.0762458	no	-0.185856	0.0794558
CD161CD4T.STAT1.Unstim	60	0.0665517	no	-0.0277352	0.750401
ncMC.PLCg2.Unstim	60	-0.0476059	no	-0.364997	2.27482e-05
Platelets.P38.Unstim	60	0.076736	no	-0.116363	0.180594
MDSC.STAT1.Unstim	59	-0.0338038	no	-0.0265948	0.78669
CD4Teff.STAT5.Unstim	58	0.0729429	no	-0.137853	0.113567
CD8Teff.IkBa.Unstim	57	-0.0425756	no	-0.312364	0.000251842
CD8TnaiveCD38Ki67.STAT4.Unstim	57	0.0955189	no	0.0939384	0.378496
CD4Teff.TBK1.Unstim	56	0.0723981	no	-0.0622873	0.476314
CD8TmemCD38Ki67.Ki67.Unstim	56	-0.0150582	no	0.0234041	0.807371
CD56dimCD16posNK.CREB.Unstim	55	-0.0804666	no	-0.289241	0.000769024
IgMnBcell.IkBa.Unstim	55	-0.0588672	no	-0.280938	0.00100863
CD4Teff.STAT6.Unstim	54	0.0832864	no	-0.0104541	0.904937
CD56dimCD16posNK.STAT5.Unstim	54	-0.0492773	no	-0.202977	0.0195855
Granulocytes.PLCg2.Unstim	54	-0.0578918	no	-0.226574	0.00847478
ncMC.STAT6.Unstim	54	-0.0559909	no	-0.222143	0.0117297
CD8Tnaive.4EBP1.Unstim	53	0.0665246	no	-0.0370029	0.671222
intMC.IkBa.Unstim	53	-0.0496335	no	-0.187831	0.0952259
NKTKi67.MAPKAPK2.Unstim	53	-0.0563631	no	-0.217864	0.0114458
Plasmablast.HLA.DR.Unstim	52	0.00851088	no	-0.000656481	0.994179
CD4TnaiveCD38Ki67.S6.Unstim	51	-0.0595248	no	-0.167225	0.0793862
CD8TmemCD38Ki67.STAT1.Unstim	51	-0.0576852	no	-0.258112	0.00623616
mDCBDCA3.CREB.Unstim	51	-0.0723939	no	-0.301572	0.0100421
Bcell.IkBa.Unstim	49	-0.0831494	no	-0.273525	0.00138469
CD8TnaiveCD38Ki67.STAT3.Unstim	49	-0.019833	no	-0.0280248	0.793166
CD56dimCD16posNK.HLA.DR.Unstim	48	0.1089	no	0.260279	0.00257779
CD8Teff.STAT3.Unstim	48	-0.0535009	no	-0.146975	0.0913768
mDCCD1c.S6.Unstim	48	-0.0447076	no	-0.298116	0.000600562
pDC.4EBP1.Unstim	48	0.0522143	no	0.0345411	0.70565
CD38Bcell.S6.Unstim	47	0.0538142	no	-0.0984154	0.263423
CD8TmemCD38Ki67.HLA.DR.Unstim	47	-0.032266	no	-0.0663637	0.488916
intMC.STAT1.Unstim	47	-0.0741462	no	-0.052098	0.646265
intMC.STAT4.Unstim	47	-0.0572137	no	-0.000688249	0.995166
ncMC.P38.Unstim	47	-0.0563254	no	-0.3219	0.000211162
pDC.STAT6.Unstim	47	0.0364537	no	-0.0450828	0.621956
Treg.CD38.Unstim	47	-0.0566618	no	-0.103278	0.235029
CD4TnaiveCD38Ki67.IkBa.Unstim	46	-0.0372863	no	-0.169473	0.0753732
CD56dimCD16posNK.Erk1_2.Unstim	46	-0.075174	no	-0.0907891	0.300526
CD8TmemCD38Ki67.CD38.Unstim	46	0.0384782	no	0.0344494	0.719636
Treg.STAT6.Unstim	46	0.0439704	no	-0.062681	0.471836
CD161CD8T.S6.Unstim	45	-0.0438027	no	-0.359624	2.12471e-05
CD56dimCD16posNK.STAT3.Unstim	44	-0.0433032	no	-0.0338962	0.699611
Ki67CD38CD4T.HLA.DR.Unstim	44	-0.0549322	no	0.104205	0.234408
CD4TmemCD38Ki67.HLA.DR.Unstim	43	0.0450505	no	0.0773124	0.381959
CD8TmemCD38Ki67.Zap70_Syk.Unstim	43	0.0512809	no	-0.180619	0.0578243
mDCBDCA3.P38.Unstim	43	0.0370496	no	-0.171073	0.150771
NKT.S6.Unstim	43	-0.0946805	no	-0.372758	9.18611e-06
CD161CD8T.STAT4.Unstim	42	0.0523165	no	0.099989	0.252161
NKTKi67.HLA.DR.Unstim	42	-0.0125012	no	0.127607	0.141744
IgMnBcell.S6.Unstim	41	0.0683719	no	-0.178525	0.0390339
Ki67CD38CD4T.Erk1_2.Unstim	41	0.059723	no	-0.00583822	0.947029
CD56dimCD16posNK.4EBP1.Unstim	40	0.0878915	no	0.109913	0.209626
cMC.HLA.DR.Unstim	40	0.0616287	no	-0.0367008	0.673752
NKcell.Zap70_Syk.Unstim	40	-0.0551972	no	-0.293308	0.000582897
IgMpBcell.HLA.DR.Unstim	38	-0.0474869	no	-0.159496	0.0666855
Basophils.TBK1.Unstim	37	0.0381463	no	-0.0201079	0.850788
IgMpBcell.IkBa.Unstim	37	-0.0503264	no	-0.220256	0.0108498
Ki67CD38CD8T.STAT6.Unstim	37	-0.0215863	no	-0.131574	0.146879
mDCBDCA3.TBK1.Unstim	37	-0.00831968	no	-0.114873	0.336623
NKcell.Ki67.Unstim	37	0.0676006	no	-0.0148819	0.864487
Basophils.PLCg2.Unstim	36	-0.0141941	no	-0.350479	0.000707782
CD8TmemCD38Ki67.4EBP1.Unstim	36	-0.0384612	no	-0.177221	0.0627782
Granulocytes.CREB.Unstim	36	-0.0902374	no	-0.275415	0.00127825
mDCCD1c.STAT1.Unstim	36	0.0738334	no	-0.165142	0.0614483
MDSC.P38.Unstim	36	-0.0155706	no	-0.164219	0.0925434
Platelets.STAT3.Unstim	36	-0.0780295	no	-0.0374716	0.667303
CD38Bcell.IkBa.Unstim	35	-0.0468718	no	-0.249306	0.00408429
CD4Teff.Erk1_2.Unstim	35	0.0700848	no	-0.0475216	0.587006
CD8Teff.STAT1.Unstim	35	-0.0607344	no	-0.272655	0.00149782
CD8Teff.Zap70_Syk.Unstim	35	-0.0614467	no	-0.239729	0.00544865
CD8TnaiveCD38Ki67.Erk1_2.Unstim	35	-0.0661195	no	-0.14855	0.162314
Ki67CD38CD8T.4EBP1.Unstim	35	-0.0631765	no	-0.103984	0.25239
mDCBDCA3.STAT1.Unstim	35	-0.0161701	no	-0.212595	0.0729862
CD38Bcell.CD38.Unstim	34	-0.0370769	no	-0.0616521	0.484213
cMC.STAT1.Unstim	34	-0.0500093	no	-0.0311022	0.721281
CD8TmemCD38Ki67.STAT6.Unstim	33	0.0307482	no	-0.0977681	0.307331
pDC.IkBa.Unstim	33	0.0845306	no	0.128444	0.158555
Plasmablast.CD38.Unstim	33	0.00023608	no	0.00469902	0.958353
CD38Bcell.TBK1.Unstim	32	0.0670462	no	0.01889	0.830428
CD4Teff.Zap70_Syk.Unstim	32	0.0481181	no	-0.0711388	0.415817
Granulocytes.Ki67.Unstim	32	-0.0106753	no	-0.140301	0.105901
Ki67CD8.Ki67.Unstim	32	-0.0810891	no	-0.103746	0.232901
mDC.STAT1.Unstim	32	0.0604457	no	-0.0563911	0.51752
ncMC.Erk1_2.Unstim	32	-0.0675195	no	-0.277866	0.00149511
CD38Bcell.PLCg2.Unstim	31	0.0576573	no	-0.273871	0.00154924
intMC.PLCg2.Unstim	31	-0.0331075	no	-0.167675	0.137101
Ki67CD38CD4T.STAT5.Unstim	31	0.0880477	no	-0.0694702	0.428642
MDSC.IkBa.Unstim	31	0.0221487	no	-0.0482161	0.623557
Treg.MAPKAPK2.Unstim	31	0.0562584	no	-0.131047	0.131228
CD4Teff.STAT1.Unstim	30	0.0396416	no	-0.16885	0.0520324
DC.IkBa.Unstim	30	-0.0561566	no	-0.244076	0.00448269
NKTKi67.S6.Unstim	30	-0.0506484	no	-0.306741	0.000312365
Plasmablast.4EBP1.Unstim	30	-0.0241958	no	-0.0641875	0.475191
CD38Bcell.STAT1.Unstim	29	0.0572458	no	-0.026647	0.762561
DC.STAT3.Unstim	29	-0.0556807	no	-0.150439	0.0827363
mDCBDCA3.MAPKAPK2.Unstim	29	0.0965766	no	-0.162362	0.172998
NKT.STAT6.Unstim	29	-0.0545057	no	-0.0787305	0.36587
NKTKi67.STAT6.Unstim	29	0.0274228	no	0.0540253	0.53527
CD45RACD14negCD123neg.STAT3.Unstim	28	-0.0734686	no	-0.142166	0.101296
CD4TmemCD38Ki67.Erk1_2.Unstim	28	0.0637882	no	0.0252794	0.775268
CD4TnaiveCD38Ki67.MAPKAPK2.Unstim	28	-0.0687022	no	-0.121339	0.204582
Ki67CD38CD4T.STAT1.Unstim	28	0.0324184	no	-0.167301	0.0551882
NKT.PLCg2.Unstim	28	-0.0562982	no	-0.325441	0.000124575
CD4Tmem.Fox_P3.Unstim	27	0.165633	no	-0.0674411	0.43878
CD8TmemCD38Ki67.IkBa.Unstim	27	-0.0149573	no	-0.216451	0.0225035
Ki67CD4T.STAT1.Unstim	26	-0.0415383	no	-0.145922	0.0937465
CD4Teff.STAT4.Unstim	25	0.0740137	no	0.092898	0.287537
CD4Tmem.IkBa.Unstim	25	-0.0743303	no	-0.212547	0.0136786
CD8TmemCD38Ki67.STAT3.Unstim	25	-0.012479	no	-0.0100441	0.916673
CD8Tnaive.TBK1.Unstim	25	0.0512262	no	-0.0289175	0.740133
ncMC.CD38.Unstim	25	-0.0230695	no	0.246912	0.00495841
CD38Bcell.4EBP1.Unstim	24	0.085258	no	0.0268157	0.761103
CD4Tnaive.STAT3.Unstim	24	-0.033223	no	-0.0854374	0.326327
NKcell.S6.Unstim	24	0.0337249	no	-0.13633	0.116254
Plasmablast.STAT1.Unstim	24	0.0539483	no	-0.0920771	0.305154
CD45RACD14negCD123neg.PLCg2.Unstim	23	-0.067532	no	-0.399282	1.76142e-06
CD4TmemCD38Ki67.4EBP1.Unstim	23	0.0368103	no	-0.0118028	0.893974
cMC.Ki67.Unstim	23	0.034081	no	0.0284201	0.744447
IgMnBcell.STAT1.Unstim	23	0.0605324	no	-0.139512	0.107899
Ki67CD38CD4T.IkBa.Unstim	23	0.0628501	no	-0.0120824	0.890635
Ki67CD38CD8T.HLA.DR.Unstim	23	-0.0175884	no	0.11804	0.193494
mDC.P38.Unstim	23	0.0469535	no	-0.0374117	0.667803
mDCBDCA3.STAT5.Unstim	23	0.0396776	no	-0.228188	0.0538717
NKcell.IkBa.Unstim	23	0.0969686	no	-0.11179	0.198452
Plasmablast.PLCg2.Unstim	23	0.0336103	no	-0.126201	0.159094
Platelets.IkBa.Unstim	23	-0.0424679	no	-0.149551	0.0845874
Bcell.STAT1.Unstim	22	0.0346692	no	-0.0790304	0.364041
CD4T.STAT3.Unstim	22	-0.0391769	no	-0.0695399	0.424633
intMC.STAT5.Unstim	22	0.0104009	no	-0.123123	0.276569
Ki67CD8.STAT4.Unstim	22	0.0758085	no	0.035792	0.681386
NKT.HLA.DR.Unstim	22	0.0129051	no	0.243404	0.0045975
CD4TnaiveCD38Ki67.TBK1.Unstim	21	0.0408588	no	0.0190883	0.84238
CD56brightCD16negNK.PLCg2.Unstim	21	0.048691	no	-0.0872561	0.325475
CD56brightCD16negNK.STAT1.Unstim	21	-0.0460893	no	-0.163504	0.0641041
Plasmablast.IgM.Unstim	21	0.0114764	no	0.00604654	0.946425
CD161CD8T.HLA.DR.Unstim	20	0.0794417	no	0.27793	0.00119928
CD56brightCD16negNK.MAPKAPK2.Unstim	20	0.0858799	no	-0.0682383	0.442255
intMC.CD38.Unstim	20	-0.00943192	no	0.0184043	0.871278
Basophils.Erk1_2.Unstim	19	-0.0191072	no	-0.268166	0.0106044
CD8TmemCD38Ki67.TBK1.Unstim	19	0.000872415	no	-0.0487325	0.61151
CD8TnaiveCD38Ki67.MAPKAPK2.Unstim	19	-0.0712888	no	-0.201491	0.0568615
Ki67CD8.STAT1.Unstim	19	-0.0702579	no	-0.182898	0.0344099
mDCCD1c.MAPKAPK2.Unstim	19	0.0612704	no	-0.141709	0.109169
MDSC.MAPKAPK2.Unstim	19	-0.10877	no	-0.186601	0.0554602
Platelets.PLCg2.Unstim	19	0.0475259	no	-0.140616	0.105111
CD4TnaiveCD38Ki67.CREB.Unstim	18	-0.0356832	no	-0.213411	0.0245161
CD4TnaiveCD38Ki67.STAT6.Unstim	18	0.0230186	no	0.124589	0.192625
CD8Teff.STAT5.Unstim	18	-0.0300808	no	-0.265999	0.00197051
CD8TnaiveCD38Ki67.S6.Unstim	18	0.0469451	no	-0.123299	0.24695
DC.CREB.Unstim	18	-0.0543128	no	-0.326394	0.000118679
Ki67CD38CD4T.Zap70_Syk.Unstim	18	0.0334718	no	-0.130473	0.135925
Ki67CD38CD8T.CREB.Unstim	18	-0.0819067	no	-0.378926	1.54702e-05
mDCCD1c.4EBP1.Unstim	18	-0.0372555	no	-0.251075	0.00410435
NKTKi67.IkBa.Unstim	18	-0.0715841	no	-0.211328	0.0142409
NKTKi67.STAT4.Unstim	18	0.12822	no	0.0981007	0.259455
CD161CD8T.STAT6.Unstim	17	0.074655	no	-0.0183564	0.833889
CD4TnaiveCD38Ki67.4EBP1.Unstim	17	0.00179704	no	-0.119399	0.211968
intMC.Erk1_2.Unstim	17	0.0125261	no	-0.123848	0.273729
MDSC.STAT6.Unstim	17	-0.0400557	no	-0.197628	0.0422899
NKcell.4EBP1.Unstim	17	0.058082	no	0.0693863	0.42566
NKcell.CD38.Unstim	17	-0.0710956	no	-0.0693498	0.425904
NKT.TBK1.Unstim	17	-0.0348745	no	-0.130784	0.13201
Treg.STAT1.Unstim	17	0.0720589	no	-0.141079	0.103961
CD161CD8T.STAT5.Unstim	16	0.0890043	no	-0.0704789	0.420166
CD45RACD14negCD123neg.STAT1.Unstim	16	-0.0395689	no	-0.299117	0.000446711
CD8Tnaive.STAT5.Unstim	16	0.063025	no	-0.211315	0.014247
intMC.4EBP1.Unstim	16	0.00478167	no	-0.047821	0.673584
mDCBDCA3.PLCg2.Unstim	16	0.0641564	no	-0.219273	0.0642241
MDSC.STAT5.Unstim	16	-0.0388979	no	-0.179378	0.0657886
CD4TnaiveCD38Ki67.P38.Unstim	15	-0.0690187	no	-0.0545066	0.56991
CD56brightCD16negNK.CD38.Unstim	15	-0.0639855	no	-0.0238713	0.788295
CD8TmemCD38Ki67.P38.Unstim	15	-0.0668122	no	-0.137067	0.151422
Ki67CD38CD4T.Ki67.Unstim	15	-0.0288033	no	0.0990127	0.258675
CD38Bcell.Ki67.Unstim	14	0.0208998	no	0.0144272	0.870083
CD4TmemCD38Ki67.STAT6.Unstim	14	-0.0146471	no	0.0568779	0.520376
CD56brightCD16negNK.Ki67.Unstim	14	-0.0875953	no	-0.0516014	0.561401
CD8Teff.P38.Unstim	14	0.0510209	no	-0.138389	0.112158
CD8TmemCD38Ki67.PLCg2.Unstim	14	-0.0216722	no	-0.242152	0.01045
mDC.CD38.Unstim	14	-0.0860735	no	-0.0498532	0.567294
mDCCD1c.TBK1.Unstim	14	0.0500187	no	-0.0920998	0.299233
NKTKi67.TBK1.Unstim	14	-0.0368953	no	-0.193139	0.0253586
Treg.4EBP1.Unstim	14	0.0396776	no	-0.152608	0.0783506
Treg.Fox_P3.Unstim	14	0.0332641	no	-0.0496792	0.568649
CD56dimCD16posNK.STAT6.Unstim	13	-0.0183406	no	-0.0943298	0.28199
CD8TnaiveCD38Ki67.PLCg2.Unstim	13	-0.142458	no	-0.229028	0.0299065
IgMnBcell.Zap70_Syk.Unstim	13	-0.0584304	no	-0.274988	0.00130163
Ki67CD4T.Ki67.Unstim	13	0.0169788	no	0.000871393	0.992058
MDSC.STAT3.Unstim	13	-0.068269	no	0.0257933	0.792972
NKcell.STAT1.Unstim	13	0.0363924	no	-0.0911093	0.295116
NKcell.STAT4.Unstim	13	0.0950366	no	0.047083	0.589046
NKT.STAT1.Unstim	13	-0.00621055	no	-0.0972377	0.263689
pDC.STAT4.Unstim	13	-0.0187652	no	0.0119997	0.895632
pDC.TBK1.Unstim	13	-0.124992	no	-0.0483168	0.597158
CD161CD4T.HLA.DR.Unstim	12	0.0439899	no	0.166513	0.0544912
CD161CD8T.P38.Unstim	12	0.0687546	no	0.0510045	0.559867
CD56brightCD16negNK.TBK1.Unstim	12	0.0713108	no	-0.0324724	0.714871
Ki67CD38CD8T.IkBa.Unstim	12	0.0209737	no	-0.218096	0.0153782
Ki67CD4T.TBK1.Unstim	12	0.0477293	no	-0.0782442	0.370674
mDCCD1c.P38.Unstim	12	0.0310267	no	-0.0531896	0.549398
NKcell.PLCg2.Unstim	12	-0.0535915	no	-0.291721	0.000626247
Bcell.S6.Unstim	11	0.016879	no	-0.216885	0.0118312
CD38Bcell.Zap70_Syk.Unstim	11	-0.0480052	no	-0.257623	0.00297138
CD4T.HLA.DR.Unstim	11	0.0554835	no	0.125963	0.146987
CD4Teff.PLCg2.Unstim	11	0.0679794	no	-0.121649	0.163057
CD56brightCD16negNK.STAT3.Unstim	11	0.0483456	no	-0.0368744	0.678231
CD8Tmem.CREB.Unstim	11	-0.104247	no	-0.387921	3.63702e-06
DC.4EBP1.Unstim	11	-0.0501981	no	-0.159482	0.0656737
Granulocytes.TBK1.Unstim	11	-0.00305722	no	-0.189733	0.0281115
IgMpBcell.IgM.Unstim	11	0.0512686	no	-0.0160735	0.854303
Plasmablast.STAT4.Unstim	11	0.131542	no	0.0395365	0.660267
Plasmablast.STAT5.Unstim	11	0.0814845	no	-0.0363986	0.685746
CD161CD4T.S6.Unstim	10	-0.0625062	no	-0.338625	6.28005e-05
CD4Teff.S6.Unstim	10	0.0793106	no	-0.243756	0.00469322
CD4TmemCD38Ki67.IkBa.Unstim	10	0.0746735	no	0.0439916	0.619205
CD4TnaiveCD38Ki67.STAT5.Unstim	10	0.0743676	no	-0.0361492	0.706421
CD56dimCD16posNK.P38.Unstim	10	-0.0278163	no	-0.0492501	0.574935
CD8TmemCD38Ki67.Erk1_2.Unstim	10	0.00128786	no	-0.103275	0.28075
CD8Tnaive.Ki67.Unstim	10	-0.0325233	no	-0.0783102	0.368442
cMC.P38.Unstim	10	-0.0457606	no	-0.163086	0.0597277
IgMnBcell.PLCg2.Unstim	10	0.0619555	no	-0.243102	0.00464994
Ki67CD4T.4EBP1.Unstim	10	0.0163419	no	-0.126048	0.148258
mDCBDCA3.Erk1_2.Unstim	10	-0.0601711	no	-0.262829	0.0257128
MDSC.CD38.Unstim	10	-0.0374514	no	-0.0912361	0.3523
Plasmablast.CREB.Unstim	10	0.0247603	no	-0.0819596	0.361578
Treg.IkBa.Unstim	10	-0.014234	no	-0.228754	0.00784757
CD45RACD14negCD123neg.IkBa.Unstim	9	-0.040517	no	-0.212532	0.0136852
CD45RACD14negCD123neg.STAT6.Unstim	9	-0.157759	no	-0.193043	0.0254328
CD4Tmem.HLA.DR.Unstim	9	0.0608365	no	0.15594	0.0719787
CD56brightCD16negNK.Zap70_Syk.Unstim	9	-0.0152316	no	-0.185486	0.035334
CD56dimCD16posNK.CD38.Unstim	9	-0.0402771	no	0.0179964	0.837719
CD8T.Ki67.Unstim	9	-0.0198119	no	-0.104572	0.229184
CD8Teff.TBK1.Unstim	9	0.0422487	no	-0.137539	0.114401
cMC.PLCg2.Unstim	9	-0.132302	no	-0.244068	0.00448408
IgMnBcell.4EBP1.Unstim	9	0.00138092	no	-0.0610821	0.483236
Ki67CD8.4EBP1.Unstim	9	-0.0364139	no	-0.230363	0.0074112
Ki67CD8.STAT6.Unstim	9	0.040305	no	-0.0190952	0.826657
mDC.STAT4.Unstim	9	0.0764118	no	0.0608556	0.484863
mDCCD1c.HLA.DR.Unstim	9	-0.0103863	no	-0.130916	0.139187
pDC.MAPKAPK2.Unstim	9	0.0671586	no	-0.0603511	0.509036
Plasmablast.STAT3.Unstim	9	0.0102306	no	0.108282	0.227472
T.HLA.DR.Unstim	9	-0.0333642	no	0.183721	0.0335936
CD161CD8T.CD38.Unstim	8	-0.0219086	no	0.0762407	0.383088
CD4Teff.HLA.DR.Unstim	8	0.0396528	no	-0.118981	0.17255
CD4Tnaive.CD38.Unstim	8	-0.0549995	no	-0.234279	0.00643793
CD8TmemCD38Ki67.STAT4.Unstim	8	0.0217638	no	0.119161	0.212886
CD8TnaiveCD38Ki67.TBK1.Unstim	8	0.00236538	no	-0.140818	0.185554
DC.P38.Unstim	8	0.0024796	no	-0.217028	0.0117741
intMC.MAPKAPK2.Unstim	8	-0.0408728	no	-0.0791978	0.484979
Ki67CD38CD8T.STAT5.Unstim	8	0.0633149	no	-0.23601	0.00858935
Ki67CD4T.CD38.Unstim	8	-0.00576276	no	0.00543346	0.950507
pDC.PLCg2.Unstim	8	0.0125563	no	-0.131693	0.148198
Platelets.S6.Unstim	8	-0.0559619	no	-0.35453	2.63536e-05
T.IkBa.Unstim	8	-0.0345785	no	-0.241201	0.00499242
CD4nCD8nT.Zap70_Syk.Unstim	7	0.0546349	no	-0.133329	0.124587
CD4Teff.Ki67.Unstim	7	0.0326524	no	-0.160901	0.0642901
CD4Tnaive.IkBa.Unstim	7	0.119425	no	-0.171255	0.0478736
CD56dimCD16posNK.Ki67.Unstim	7	-0.0231968	no	-0.0319078	0.716457
CD8T.IkBa.Unstim	7	-0.0819483	no	-0.283381	0.000906896
CD8Tnaive.STAT3.Unstim	7	-0.0283556	no	-0.0827032	0.342103
IgMpBcell.PLCg2.Unstim	7	0.0310603	no	-0.227606	0.00841919
Ki67CD4T.STAT4.Unstim	7	0.0430751	no	0.087603	0.316015
mDCCD1c.IkBa.Unstim	7	0.0280411	no	-0.192533	0.0288185
NKT.IkBa.Unstim	7	-0.0295846	no	-0.175364	0.0426929
NKT.STAT5.Unstim	7	-0.022353	no	-0.168318	0.0518886
T.Fox_P3.Unstim	7	0.133041	no	-0.0649908	0.455629
Bcell.MAPKAPK2.Unstim	6	0.0507873	no	-0.082823	0.341402
CD161CD8T.IkBa.Unstim	6	0.0306787	no	-0.132915	0.127219
CD45RACD14negCD123neg.S6.Unstim	6	0.0583017	no	-0.338263	6.40192e-05
CD4TmemCD38Ki67.TBK1.Unstim	6	0.0230198	no	-0.0304379	0.731017
CD4TnaiveCD38Ki67.PLCg2.Unstim	6	0.0882257	no	-0.123086	0.198091
CD56brightCD16negNK.STAT5.Unstim	6	-0.0201524	no	-0.161745	0.0670607
CD56brightCD16negNK.STAT6.Unstim	6	-0.0773179	no	-0.113074	0.202
CD8Teff.CREB.Unstim	6	-0.0175976	no	-0.371488	1.07077e-05
CD8Teff.MAPKAPK2.Unstim	6	-0.0122136	no	-0.217814	0.0117838
CD8Teff.STAT6.Unstim	6	0.0136032	no	-0.149551	0.0857789
CD8TmemCD38Ki67.STAT5.Unstim	6	-0.00772344	no	-0.266612	0.00467636
DC.S6.Unstim	6	-0.0377326	no	-0.399785	1.70475e-06
Ki67CD4T.CREB.Unstim	6	-0.0543923	no	-0.227804	0.00836099
mDCCD1c.CREB.Unstim	6	-0.0104977	no	-0.287195	0.000966985
ncMC.Ki67.Unstim	6	-0.00431022	no	-0.13909	0.117393
CD161CD4T.IkBa.Unstim	5	-0.0186524	no	-0.21946	0.0108412
CD161CD4T.TBK1.Unstim	5	0.147565	no	-0.0280269	0.747863
CD38Bcell.STAT5.Unstim	5	0.214976	no	-0.0366014	0.678108
CD4T.TBK1.Unstim	5	0.0141698	no	-0.0355993	0.683009
CD4TmemCD38Ki67.S6.Unstim	5	0.00416022	no	-0.209381	0.0168108
CD4Tnaive.STAT1.Unstim	5	-0.00822727	no	-0.196769	0.022682
cMC.IkBa.Unstim	5	-0.0874095	no	-0.0606603	0.486268
Granulocytes.STAT4.Unstim	5	0.00107271	no	0.0050075	0.954208
Granulocytes.STAT6.Unstim	5	0.0529039	no	-0.0646225	0.458192
IgMnBcell.TBK1.Unstim	5	0.0979746	no	-0.0255583	0.769419
Ki67CD38CD8T.PLCg2.Unstim	5	-0.0887579	no	-0.272222	0.00231909
Ki67CD38CD8T.STAT3.Unstim	5	-0.0125338	no	-0.0922264	0.310315
Ki67CD38CD8T.TBK1.Unstim	5	0.161508	no	-0.089148	0.326811
MDSC.STAT4.Unstim	5	0.0348999	no	0.0344931	0.725572
ncMC.STAT1.Unstim	5	-0.137016	no	-0.314524	0.000299504
NKTKi67.STAT5.Unstim	5	-0.017425	no	-0.160112	0.0646005
Treg.STAT3.Unstim	5	0.0366954	no	-0.0354431	0.684326
CD161CD4T.CD38.Unstim	4	-0.0356141	no	-0.0463568	0.594811
CD38Bcell.Erk1_2.Unstim	4	0.0691517	no	0.0506236	0.565813
CD4T.Fox_P3.Unstim	4	0.0109514	no	-0.0567881	0.51457
CD4Tmem.S6.Unstim	4	-0.0376968	no	-0.377292	6.99718e-06
CD4TnaiveCD38Ki67.Erk1_2.Unstim	4	-0.0188015	no	-0.0567455	0.554145
CD56brightCD16negNK.HLA.DR.Unstim	4	0.0208138	no	0.123452	0.163367
CD56dimCD16posNK.MAPKAPK2.Unstim	4	-0.02938	no	-0.134666	0.123683
CD8TmemCD38Ki67.MAPKAPK2.Unstim	4	-0.014392	no	-0.261804	0.00550944
cMC.MAPKAPK2.Unstim	4	-0.0837282	no	-0.226988	0.00835233
cMC.S6.Unstim	4	-0.00320197	no	-0.305913	0.000324894
DC.CD38.Unstim	4	-0.0287428	no	-0.0480901	0.581095
DC.PLCg2.Unstim	4	-0.0418569	no	-0.336404	7.06345e-05
IgMnBcell.MAPKAPK2.Unstim	4	0.0411048	no	-0.103155	0.235588
Ki67CD4T.PLCg2.Unstim	4	-0.0515712	no	-0.187896	0.0303269
Ki67CD8.MAPKAPK2.Unstim	4	-0.0514137	no	-0.266559	0.0018503
NKTKi67.P38.Unstim	4	-0.0825658	no	-0.12887	0.137811
CD161CD8T.Ki67.Unstim	3	0.0118468	no	-0.0877709	0.315085
CD38Bcell.CREB.Unstim	3	0.0164127	no	-0.128677	0.142986
CD45RACD14negCD123neg.CD38.Unstim	3	0.0835822	no	0.167655	0.0528318
CD4nCD8nT.4EBP1.Unstim	3	0.0639955	no	0.0295008	0.735084
CD4TmemCD38Ki67.STAT3.Unstim	3	-0.168587	no	0.0309455	0.726707
CD4Tnaive.STAT4.Unstim	3	0.0656199	no	-0.0312585	0.719939
CD8Tmem.Ki67.Unstim	3	-0.000562474	no	-0.145621	0.0931802
CD8TnaiveCD38Ki67.P38.Unstim	3	0.0378021	no	-0.0481894	0.651963
DC.STAT1.Unstim	3	-0.107103	no	-0.229099	0.00775217
Ki67CD38CD4T.TBK1.Unstim	3	0.000164173	no	-0.0276655	0.752846
Ki67CD38CD8T.MAPKAPK2.Unstim	3	0.00130565	no	-0.192275	0.0331235
Ki67CD4T.STAT5.Unstim	3	0.0884636	no	-0.0577944	0.508754
Ki67CD8.CD38.Unstim	3	-0.0216826	no	-0.055947	0.520828
Ki67CD8.Zap70_Syk.Unstim	3	-0.0593006	no	-0.211355	0.0142283
mDC.Ki67.Unstim	3	0.0131514	no	0.00620274	0.943294
mDC.TBK1.Unstim	3	0.0807315	no	-0.0402345	0.644389
MDSC.Erk1_2.Unstim	3	0.0919761	no	-0.127828	0.191611
MDSC.S6.Unstim	3	-0.00136765	no	-0.182446	0.0612246
ncMC.CREB.Unstim	3	-0.0123738	no	-0.297356	0.000652885
ncMC.MAPKAPK2.Unstim	3	-0.15694	no	-0.283621	0.00117774
NKTKi67.4EBP1.Unstim	3	-0.124194	no	-0.162826	0.060142
Plasmablast.Erk1_2.Unstim	3	0.017534	no	-0.0215445	0.810753
Plasmablast.Zap70_Syk.Unstim	3	0.101959	no	-0.132362	0.139551
Treg.Ki67.Unstim	3	0.0610023	no	-0.147548	0.0888836
Bcell.CD38.Unstim	2	0.00200477	no	-0.145154	0.0942469
Bcell.PLCg2.Unstim	2	0.0234293	no	-0.25093	0.00345068
CD161CD4T.STAT3.Unstim	2	-0.0138864	no	-0.0270686	0.756209
CD161CD8T.4EBP1.Unstim	2	0.0435877	no	-0.0246735	0.778016
CD161CD8T.Erk1_2.Unstim	2	0.133123	no	-0.0068912	0.937252
CD161CD8T.MAPKAPK2.Unstim	2	0.0108715	no	-0.132478	0.128485
CD38Bcell.MAPKAPK2.Unstim	2	0.0369323	no	-0.0640175	0.467571
CD38Bcell.STAT3.Unstim	2	0.0621135	no	0.0950809	0.280022
CD38Bcell.STAT6.Unstim	2	0.0625159	no	0.0416702	0.636519
CD45RACD14negCD123neg.MAPKAPK2.Unstim	2	0.0145967	no	-0.249089	0.0037045
CD45RACD14negCD123neg.STAT5.Unstim	2	-0.0182866	no	-0.279601	0.00106863
CD4nCD8nT.IkBa.Unstim	2	-0.117874	no	-0.094153	0.27921
CD4T.IkBa.Unstim	2	-0.119486	no	-0.204612	0.0177153
CD4T.STAT1.Unstim	2	-0.00725107	no	-0.181634	0.035696
CD4Teff.CREB.Unstim	2	0.0530665	no	-0.187371	0.030801
CD4TmemCD38Ki67.MAPKAPK2.Unstim	2	0.0839891	no	-0.0836686	0.343936
CD4TmemCD38Ki67.STAT5.Unstim	2	-0.0310031	no	-0.0905467	0.305587
CD4Tnaive.S6.Unstim	2	-0.111993	no	-0.371565	9.86131e-06
CD56brightCD16negNK.CREB.Unstim	2	-0.0903954	no	-0.233136	0.00783985
CD56brightCD16negNK.Erk1_2.Unstim	2	-0.057144	no	-0.0871859	0.325865
CD8T.CD38.Unstim	2	0.0360713	no	0.0513158	0.555965
CD8Tmem.CD38.Unstim	2	0.0128169	no	0.051556	0.554115
Granulocytes.MAPKAPK2.Unstim	2	-0.166628	no	-0.134039	0.122577
Granulocytes.P38.Unstim	2	-0.101747	no	-0.0101947	0.906932
IgMpBcell.MAPKAPK2.Unstim	2	0.00834676	no	-0.0515466	0.555697
IgMpBcell.STAT1.Unstim	2	0.0403302	no	-0.107503	0.218077
Ki67CD38CD4T.PLCg2.Unstim	2	0.0251725	no	-0.130099	0.137059
Ki67CD38CD4T.STAT6.Unstim	2	-0.00706105	no	0.0757743	0.387839
mDC.MAPKAPK2.Unstim	2	0.0476681	no	-0.121008	0.163689
mDC.STAT3.Unstim	2	0.00980925	no	0.0371774	0.669762
mDCCD1c.STAT6.Unstim	2	0.0467111	no	-0.0492878	0.579107
MDSC.CREB.Unstim	2	-0.0357701	no	-0.251232	0.0093843
ncMC.TBK1.Unstim	2	-0.0140116	no	-0.211128	0.016746
NKcell.CREB.Unstim	2	-0.0134113	no	-0.278436	0.00112359
NKcell.STAT3.Unstim	2	-0.0517468	no	-0.0460701	0.597094
NKcell.STAT5.Unstim	2	-0.0251934	no	-0.226396	0.00852796
NKT.MAPKAPK2.Unstim	2	-0.0201937	no	-0.247086	0.00399952
pDC.Ki67.Unstim	2	0.0329513	no	-0.0297005	0.745373
Platelets.Erk1_2.Unstim	2	0.139677	no	-0.0631028	0.468853
Platelets.MAPKAPK2.Unstim	2	0.0269558	no	-0.132614	0.126639
Treg.STAT5.Unstim	2	0.0409929	no	-0.147806	0.088321
Treg.Zap70_Syk.Unstim	2	0.0526993	no	-0.0792955	0.362429
Bcell.Erk1_2.Unstim	1	0.0588032	no	0.0163063	0.851658
Bcell.STAT3.Unstim	1	-0.0103402	no	0.0201576	0.817176
Bcell.STAT6.Unstim	1	0.000457955	no	-0.0915599	0.292724
Bcell.TBK1.Unstim	1	0.000247543	no	-0.0122076	0.888665
Bcell.Zap70_Syk.Unstim	1	-0.0218343	no	-0.275499	0.00127373
CD161CD4T.CREB.Unstim	1	-0.144434	no	-0.315348	0.000206141
CD161CD8T.CREB.Unstim	1	0.0755749	no	-0.34521	4.71337e-05
CD45RACD14negCD123neg.P38.Unstim	1	-0.18789	no	-0.282988	0.00092261
CD4nCD8nT.CD38.Unstim	1	0.0350573	no	0.0583111	0.503339
CD4nCD8nT.S6.Unstim	1	-0.000256195	no	-0.336104	7.17598e-05
CD4nCD8nT.STAT3.Unstim	1	-0.00276582	no	-0.0314017	0.718709
CD4nCD8nT.STAT4.Unstim	1	0.0576966	no	0.0337844	0.698365
CD4Tmem.Ki67.Unstim	1	0.020285	no	-0.0812293	0.350804
CD4Tmem.STAT3.Unstim	1	-0.269375	no	-0.0377164	0.66526
CD4TmemCD38Ki67.CREB.Unstim	1	0.0114452	no	-0.159447	0.069982
CD4TmemCD38Ki67.PLCg2.Unstim	1	-0.0204265	no	-0.150841	0.0867019
CD4Tnaive.CREB.Unstim	1	0.00502796	no	-0.265239	0.00195314
CD4Tnaive.Erk1_2.Unstim	1	0.0183697	no	-0.0887184	0.308022
CD4Tnaive.Ki67.Unstim	1	0.0985205	no	-0.108623	0.211545
CD56dimCD16posNK.S6.Unstim	1	-0.103211	no	-0.196583	0.0238724
CD56dimCD16posNK.STAT1.Unstim	1	0.0022439	no	-0.114606	0.190698
CD56dimCD16posNK.TBK1.Unstim	1	-0.0179881	no	-0.0696882	0.427191
CD8T.STAT5.Unstim	1	0.120659	no	-0.219731	0.0107415
CD8Teff.4EBP1.Unstim	1	-0.000160091	no	-0.154554	0.0756893
CD8Teff.Ki67.Unstim	1	0.0281291	no	-0.190028	0.0284646
CD8Teff.S6.Unstim	1	-0.00351329	no	-0.306984	0.000325549
CD8Tnaive.PLCg2.Unstim	1	-0.418415	no	-0.231202	0.00719248
CD8Tnaive.S6.Unstim	1	-0.0853379	no	-0.367886	1.22519e-05
CD8Tnaive.STAT4.Unstim	1	0.250597	no	0.0249333	0.774905
cMC.Erk1_2.Unstim	1	0.0203266	no	-0.127604	0.141752
cMC.TBK1.Unstim	1	-0.133614	no	-0.163893	0.0584583
DC.STAT5.Unstim	1	-0.000299477	no	-0.246377	0.00410903
Granulocytes.STAT3.Unstim	1	-0.0526553	no	0.0210065	0.80962
IgMnBcell.CD38.Unstim	1	-0.0143849	no	-0.156411	0.0711135
IgMnBcell.STAT3.Unstim	1	-0.000147722	no	0.00648137	0.940752
IgMnBcell.STAT5.Unstim	1	-0.0163605	no	-0.250221	0.00354642
IgMpBcell.CD38.Unstim	1	-0.110357	no	-0.113615	0.192872
IgMpBcell.Erk1_2.Unstim	1	0.00213917	no	0.00926938	0.915667
IgMpBcell.STAT5.Unstim	1	-0.00584806	no	-0.197082	0.0229806
IgMpBcell.TBK1.Unstim	1	0.0531048	no	-0.0306998	0.725747
Ki67CD38CD4T.MAPKAPK2.Unstim	1	0.103016	no	-0.117851	0.178358
Ki67CD38CD4T.S6.Unstim	1	0.0233869	no	-0.203398	0.019328
Ki67CD38CD4T.STAT3.Unstim	1	0.0303289	no	0.0402518	0.646776
Ki67CD38CD4T.STAT4.Unstim	1	0.0335117	no	0.142381	0.103401
Ki67CD38CD8T.P38.Unstim	1	-0.00557889	no	-0.126041	0.164791
Ki67CD4T.MAPKAPK2.Unstim	1	-0.000163684	no	-0.148457	0.0881221
Ki67CD4T.S6.Unstim	1	-0.0170983	no	-0.238972	0.00560213
mDC.S6.Unstim	1	0.0631325	no	-0.268619	0.00169965
mDCCD1c.PLCg2.Unstim	1	-0.0775061	no	-0.239264	0.00631713
mDCCD1c.STAT3.Unstim	1	-0.0867928	no	-0.0381672	0.667608
NKT.4EBP1.Unstim	1	0.0444074	no	-0.0945306	0.277278
NKT.CD38.Unstim	1	0.0106847	no	-0.00190279	0.982591
NKT.P38.Unstim	1	-0.151412	no	-0.0841146	0.3339
NKT.Zap70_Syk.Unstim	1	-0.0512998	no	-0.212863	0.0135359
NKTKi67.Zap70_Syk.Unstim	1	0.230291	no	-0.159878	0.0649986
Plasmablast.MAPKAPK2.Unstim	1	0.000125688	no	-0.104114	0.245975
Platelets.CD38.Unstim	1	-5.58611e-05	no	-0.0723032	0.406417
Platelets.CREB.Unstim	1	-0.0103871	no	-0.287498	0.00075647
Platelets.STAT1.Unstim	1	0.214897	no	-0.0576358	0.508303
Treg.PLCg2.Unstim	1	0.00191613	no	-0.149512	0.0846696

## Sheet: PI
Feature	SelectionFrequency	Model_coeff_med	Top10perc	rcoeff	p.value
Granulocytes.S6.PI	619	-0.171093	yes	-0.468974	9.27702e-05
Granulocytes.IkBa.PI	563	0.1307	yes	0.249485	0.0468006
mDC.Erk1_2.PI	559	-0.229786	yes	-0.472795	7.98038e-05
Treg.STAT3.PI	478	-0.230313	yes	-0.377424	0.00210888
mDC.HLA.DR.PI	401	0.104206	yes	0.397589	0.00114089
CD4TnaiveCD38Ki67.STAT4.PI	331	-0.146704	yes	-0.167286	0.22218
intMC.S6.PI	319	-0.156255	yes	-0.143581	0.569772
Ki67CD38CD8T.HLA.DR.PI	300	0.0780863	yes	0.361389	0.00531626
NKTKi67.HLA.DR.PI	262	0.0986245	yes	0.223166	0.0762997
CD8TmemCD38Ki67.STAT3.PI	249	-0.1211	yes	-0.510484	0.000209773
cMC.HLA.DR.PI	219	0.0936596	yes	0.145701	0.250648
ncMC.HLA.DR.PI	212	0.0862087	yes	-0.0076824	0.95646
CD4TnaiveCD38Ki67.Zap70_Syk.PI	205	0.108728	yes	0.0428986	0.755816
Ki67CD38CD4T.HLA.DR.PI	202	0.12785	yes	0.121546	0.338691
Granulocytes.P38.PI	201	-0.0605069	yes	-0.335963	0.00664539
Platelets.HLA.DR.PI	175	0.0665989	yes	0.115128	0.364994
CD38Bcell.CD38.PI	171	0.112172	yes	0.112412	0.37649
CD8TmemCD38Ki67.TBK1.PI	171	-0.116874	yes	-0.374158	0.00879751
CD4Tnaive.4EBP1.PI	164	-0.0658468	yes	-0.391773	0.00136748
CD8TmemCD38Ki67.STAT4.PI	159	-0.104209	yes	0.00661116	0.964429
CD56dimCD16posNK.Zap70_Syk.PI	156	0.0561184	yes	0.0632324	0.625374
CD56brightCD16negNK.CD38.PI	153	-0.13531	yes	-0.0347216	0.78704
Ki67CD8.TBK1.PI	153	-0.0737342	yes	-0.432392	0.000359569
Platelets.Erk1_2.PI	148	-0.0707441	yes	-0.394825	0.00124397
Granulocytes.4EBP1.PI	146	-0.078772	yes	-0.327046	0.00834533
CD8TnaiveCD38Ki67.S6.PI	144	-0.0905227	yes	-0.438952	0.00363661
IgMpBcell.HLA.DR.PI	144	0.0752329	yes	0.154546	0.222715
pDC.Erk1_2.PI	140	-0.0872347	yes	-0.312952	0.0492732
CD4TmemCD38Ki67.HLA.DR.PI	139	0.0683279	yes	0.124908	0.333393
Ki67CD4T.HLA.DR.PI	139	-0.0495907	yes	-0.0691251	0.587301
Basophils.STAT6.PI	137	0.104764	yes	-0.0901405	0.61217
CD4TnaiveCD38Ki67.4EBP1.PI	134	-0.136864	yes	-0.332454	0.0131419
Basophils.STAT5.PI	131	-0.104486	yes	-0.238159	0.174984
Ki67CD38CD4T.Ki67.PI	130	0.0628245	yes	0.0139885	0.912641
Ki67CD8.STAT1.PI	124	-0.0948978	yes	-0.304429	0.0144535
pDC.S6.PI	123	-0.115568	yes	-0.281114	0.0788884
NKT.S6.PI	122	-0.0963999	yes	-0.289047	0.0205319
Ki67CD38CD8T.STAT3.PI	121	-0.0831718	yes	-0.462512	0.000256852
CD56brightCD16negNK.P38.PI	116	-0.062407	yes	-0.436943	0.000343003
NKT.IkBa.PI	113	0.0793711	yes	0.286451	0.021747
NKTKi67.STAT1.PI	112	-0.105057	yes	-0.328464	0.00805193
intMC.PLCg2.PI	111	-0.232947	yes	-0.132536	0.6001
mDC.PLCg2.PI	111	-0.102196	yes	-0.448616	0.000200912
Plasmablast.HLA.DR.PI	107	0.0824885	yes	0.0108178	0.93462
mDCBDCA3.STAT4.PI	106	-0.133955	yes	-0.443394	0.271172
Granulocytes.Erk1_2.PI	105	-0.10738	yes	-0.390379	0.00142747
mDCCD1c.HLA.DR.PI	104	0.0913473	yes	0.248686	0.0553638
Platelets.STAT3.PI	104	0.103588	yes	-0.218407	0.0829499
Basophils.IkBa.PI	102	-0.0957701	yes	-0.253236	0.148443
CD8TnaiveCD38Ki67.STAT5.PI	102	0.125069	yes	0.00374808	0.981206
pDC.STAT4.PI	102	-0.0892889	yes	-0.287241	0.0723121
ncMC.STAT3.PI	101	-0.103727	yes	-0.425107	0.00150864
CD8TnaiveCD38Ki67.STAT6.PI	98	0.476316	yes	0.162105	0.305053
CD4Tnaive.TBK1.PI	95	-0.0540464	yes	-0.340362	0.00592487
pDC.CREB.PI	92	0.127664	yes	-0.0841635	0.60562
CD8TmemCD38Ki67.CREB.PI	90	0.0810271	yes	-0.0593295	0.688741
Granulocytes.STAT3.PI	88	-0.0658841	yes	-0.34166	0.00572582
mDC.Ki67.PI	87	0.0924634	yes	0.0858295	0.50009
T.CD38.PI	86	-0.0507948	yes	0.0348763	0.784396
intMC.HLA.DR.PI	85	-0.0873699	yes	0.167879	0.505495
mDC.STAT3.PI	84	-0.0799306	yes	-0.354278	0.00407686
MDSC.Ki67.PI	83	0.0647968	yes	0.0554962	0.711007
NKcell.S6.PI	83	-0.0531522	yes	-0.299935	0.0160443
Treg.HLA.DR.PI	80	-0.0716984	yes	-0.0923911	0.467768
CD4nCD8nT.CD38.PI	79	-0.0591985	yes	-0.179076	0.156821
intMC.TBK1.PI	79	0.277487	yes	0.182237	0.469216
CD8TnaiveCD38Ki67.Ki67.PI	78	-0.0393149	yes	0.0649952	0.682585
CD8TmemCD38Ki67.HLA.DR.PI	75	0.143721	yes	0.148067	0.315211
CD8Tnaive.IkBa.PI	75	0.0708158	yes	0.354759	0.00402336
CD4Teff.HLA.DR.PI	74	0.0936722	yes	0.104649	0.410534
Platelets.IkBa.PI	72	-0.101122	yes	-0.354831	0.00401539
CD161CD8T.MAPKAPK2.PI	68	-0.0666814	yes	-0.416962	0.000609208
Ki67CD38CD8T.CD38.PI	68	-0.062	yes	-0.159046	0.233066
intMC.Ki67.PI	67	-0.0800085	yes	0.0728949	0.773771
Basophils.4EBP1.PI	66	-0.0946948	yes	0.157746	0.372929
CD4TnaiveCD38Ki67.STAT5.PI	66	0.0486328	no	-0.042823	0.756233
CD8Teff.Zap70_Syk.PI	66	0.0894842	yes	-0.050594	0.691346
pDC.STAT3.PI	66	-0.075091	yes	-0.220553	0.171445
Ki67CD38CD4T.STAT1.PI	65	-0.0900749	no	-0.23278	0.0641614
Ki67CD38CD8T.P38.PI	65	-0.106213	no	-0.426415	0.000844796
Ki67CD8.IkBa.PI	63	0.0548554	no	0.346274	0.00506492
DC.Ki67.PI	61	0.054885	no	0.0918383	0.470446
DC.HLA.DR.PI	59	0.0732645	no	0.0138202	0.913688
CD8TmemCD38Ki67.CD38.PI	58	-0.0729556	no	-0.12242	0.407149
intMC.STAT3.PI	57	-0.269211	no	-0.140267	0.578801
pDC.4EBP1.PI	57	-0.08333	no	-0.200165	0.215572
CD4TmemCD38Ki67.STAT1.PI	54	-0.0574299	no	-0.24783	0.0521225
Basophils.CD38.PI	53	-0.125983	no	-0.251939	0.150604
CD56brightCD16negNK.TBK1.PI	53	-0.0547578	no	-0.351323	0.00475314
CD56dimCD16posNK.IkBa.PI	53	-0.100033	no	-0.0811318	0.530747
CD8Teff.HLA.DR.PI	53	0.0650016	no	0.00862862	0.946049
Ki67CD4T.4EBP1.PI	53	-0.0517174	no	-0.262704	0.0359758
ncMC.IkBa.PI	53	0.100994	no	-0.0210633	0.880999
CD8TmemCD38Ki67.Zap70_Syk.PI	51	0.116244	no	0.0811007	0.583709
intMC.STAT1.PI	51	-0.100125	no	-0.320296	0.195044
CD4nCD8nT.STAT3.PI	50	-0.0715475	no	-0.413308	0.000687708
CD8TnaiveCD38Ki67.STAT1.PI	50	-0.11344	no	-0.132801	0.401806
CD4Tmem.CD38.PI	49	-0.0468982	no	0.0958421	0.451233
CD4Teff.STAT3.PI	48	-0.109052	no	-0.40891	0.000794324
NKTKi67.PLCg2.PI	48	0.0658805	no	-0.122796	0.33371
CD4TnaiveCD38Ki67.Ki67.PI	46	-0.073156	no	-0.0106585	0.938439
CD4Tnaive.STAT3.PI	45	-0.129796	no	-0.407348	0.000835654
Ki67CD4T.IkBa.PI	44	0.052688	no	0.117364	0.355694
Bcell.STAT6.PI	43	0.0510766	no	-0.0220883	0.862459
IgMpBcell.P38.PI	43	-0.0576562	no	-0.335843	0.00666611
MDSC.P38.PI	43	0.116432	no	0.146595	0.325476
ncMC.STAT6.PI	43	0.0188568	no	-0.100631	0.4734
Plasmablast.STAT4.PI	43	-0.0557631	no	-0.166108	0.204644
CD56dimCD16posNK.TBK1.PI	42	-0.061061	no	-0.277559	0.0289523
CD4TmemCD38Ki67.CD38.PI	41	-0.0331001	no	0.0585107	0.651467
CD56dimCD16posNK.STAT3.PI	41	-0.0793109	no	-0.269586	0.034097
NKT.Ki67.PI	41	0.0659907	no	0.0798447	0.530547
intMC.CREB.PI	40	-0.0618006	no	-0.221998	0.375961
Ki67CD38CD8T.STAT1.PI	40	-0.0684436	no	-0.200277	0.131714
CD4Teff.Ki67.PI	39	0.0993439	no	0.143298	0.258633
CD4TnaiveCD38Ki67.CREB.PI	39	0.122559	no	-0.140375	0.306683
CD8Tnaive.4EBP1.PI	39	-0.0746459	no	-0.334593	0.00688498
MDSC.CD38.PI	39	-0.101767	no	-0.0653218	0.662669
CD4TnaiveCD38Ki67.STAT1.PI	38	0.00123908	no	-0.195066	0.153531
MDSC.MAPKAPK2.PI	38	0.0705549	no	-0.0525243	0.725863
Basophils.Ki67.PI	37	-0.077347	no	-0.201843	0.252314
CD38Bcell.STAT6.PI	37	0.0923298	no	-0.0762875	0.549076
CD45RACD14negCD123neg.CD38.PI	37	-0.12932	no	0.0379536	0.765893
Basophils.TBK1.PI	36	-0.0752973	no	-0.303657	0.0808336
CD4Tmem.4EBP1.PI	36	-0.0843313	no	-0.293782	0.0184639
NKTKi67.IkBa.PI	36	0.0414117	no	0.226243	0.0722313
NKTKi67.S6.PI	35	-0.0381422	no	-0.316951	0.0107169
CD4TnaiveCD38Ki67.CD38.PI	34	-0.0879878	no	0.0856459	0.534125
CD8TnaiveCD38Ki67.STAT3.PI	34	-0.0622709	no	-0.327787	0.0340794
mDCBDCA3.STAT6.PI	34	-0.427647	no	0.0912871	0.829785
Platelets.4EBP1.PI	34	-0.0438606	no	-0.196511	0.119631
CD8TnaiveCD38Ki67.CD38.PI	33	-0.0591425	no	-0.11815	0.456147
Ki67CD4T.Ki67.PI	33	-0.0537946	no	-0.252585	0.0440478
Treg.CD38.PI	33	-0.0826023	no	0.11913	0.34845
intMC.MAPKAPK2.PI	32	-0.0705856	no	-0.106029	0.675412
MDSC.CREB.PI	32	0.080005	no	0.258497	0.0793617
CD161CD8T.S6.PI	31	-0.0389427	no	-0.105947	0.404721
Ki67CD38CD8T.Zap70_Syk.PI	31	0.0732915	no	0.00516593	0.9693
MDSC.IkBa.PI	31	-0.0756545	no	-0.207671	0.161301
CD56dimCD16posNK.PLCg2.PI	30	0.0532433	no	0.0515621	0.690628
cMC.CD38.PI	30	-0.0496935	no	-0.0236986	0.85254
cMC.P38.PI	30	0.0897421	no	0.0119935	0.925061
mDC.MAPKAPK2.PI	30	-0.115253	no	-0.408213	0.000812529
CD161CD8T.STAT3.PI	29	-0.111249	no	-0.45299	0.000170868
CD4TnaiveCD38Ki67.HLA.DR.PI	29	0.00144805	no	-0.126579	0.35711
Ki67CD4T.STAT4.PI	29	-0.0822134	no	-0.137289	0.279344
CD56dimCD16posNK.STAT5.PI	28	0.0861157	no	0.0929597	0.472371
CD8TmemCD38Ki67.4EBP1.PI	28	0.0705921	no	-0.158668	0.281414
Ki67CD8.Ki67.PI	28	-0.0394385	no	-0.104288	0.412157
Ki67CD8.STAT3.PI	28	-0.101047	no	-0.493345	3.44217e-05
CD4Tnaive.P38.PI	27	-0.0557411	no	-0.423235	0.000493156
cMC.4EBP1.PI	27	-0.0498778	no	-0.0759991	0.550591
Granulocytes.HLA.DR.PI	27	0.0223267	no	0.0389129	0.76015
Ki67CD38CD8T.STAT4.PI	27	-0.0680145	no	-0.00642512	0.961822
ncMC.CD38.PI	27	-0.0655925	no	0.0323373	0.818196
Basophils.STAT1.PI	26	-0.0639247	no	-0.349051	0.0430412
CD4TmemCD38Ki67.STAT4.PI	26	-0.120734	no	-0.114746	0.374509
CD56brightCD16negNK.Zap70_Syk.PI	26	-0.0655052	no	-0.211457	0.0961832
CD56dimCD16posNK.Ki67.PI	26	0.0977002	no	0.0248438	0.848002
IgMnBcell.CREB.PI	26	0.116714	no	0.0106235	0.933601
intMC.Erk1_2.PI	26	-0.0788846	no	-0.302624	0.222227
pDC.CD38.PI	26	-0.0291602	no	-0.188748	0.249831
Basophils.STAT3.PI	25	-0.0838554	no	-0.242698	0.166662
CD4Teff.CD38.PI	25	-0.0120969	no	0.158728	0.210294
CD8Teff.STAT6.PI	25	0.285663	no	0.0206943	0.871063
CD8Tmem.STAT6.PI	25	0.0820933	no	-0.0420471	0.741481
CD8TnaiveCD38Ki67.HLA.DR.PI	25	0.0435506	no	0.0210404	0.894781
NKcell.IkBa.PI	25	-0.0768567	no	-0.06838	0.591346
NKT.Erk1_2.PI	25	-0.0730498	no	-0.295224	0.0178705
CD4T.P38.PI	24	-0.0382604	no	-0.420903	0.000533706
CD4Tnaive.S6.PI	24	-0.0413591	no	-0.197112	0.118482
intMC.P38.PI	24	0.0653113	no	-0.130327	0.606243
NKT.STAT6.PI	24	0.0791958	no	0.021175	0.868094
Platelets.CD38.PI	23	-0.0504526	no	0.059535	0.640279
Platelets.PLCg2.PI	23	-0.05093	no	-0.397541	0.00114261
CD45RACD14negCD123neg.HLA.DR.PI	22	0.0507032	no	-0.158175	0.211907
CD8Tmem.TBK1.PI	22	-0.110954	no	-0.449049	0.000197738
CD8TmemCD38Ki67.P38.PI	22	-0.103984	no	-0.410576	0.00374862
mDCBDCA3.Ki67.PI	22	0.356944	no	0.104328	0.8058
MDSC.S6.PI	22	-0.0383733	no	-0.261894	0.0753566
Treg.Ki67.PI	22	0.13024	no	0.132265	0.297479
CD4T.4EBP1.PI	21	-0.0589175	no	-0.31897	0.0102006
DC.CD38.PI	21	0.0326381	no	0.0730595	0.566154
intMC.IkBa.PI	21	0.0938788	no	-0.00994021	0.968774
CD8Teff.Ki67.PI	20	0.0618702	no	0.0494884	0.697763
CD8Teff.STAT5.PI	20	0.063492	no	-0.0180023	0.887719
Granulocytes.CD38.PI	20	0.0671385	no	0.176474	0.163033
Ki67CD4T.TBK1.PI	20	-0.0229068	no	-0.119575	0.34664
MDSC.HLA.DR.PI	20	0.00793146	no	0.0618646	0.679535
NKcell.4EBP1.PI	20	-0.104967	no	-0.421144	0.00052939
NKTKi67.STAT4.PI	20	-0.0293484	no	-0.0888339	0.485148
Plasmablast.STAT6.PI	20	0.00925089	no	-0.0770732	0.558333
CD4TmemCD38Ki67.Ki67.PI	19	0.0329592	no	0.0473696	0.714661
CD4TmemCD38Ki67.STAT6.PI	19	0.0917315	no	-0.0651001	0.615175
CD56dimCD16posNK.CD38.PI	19	-0.0478708	no	0.037939	0.769707
CD8Tnaive.TBK1.PI	19	-0.0420498	no	-0.412563	0.000704802
Granulocytes.MAPKAPK2.PI	19	-0.0802429	no	-0.319619	0.0100393
intMC.STAT5.PI	19	-0.0813423	no	-0.0242983	0.923758
Bcell.HLA.DR.PI	18	0.0520622	no	0.0226171	0.8592
CD45RACD14negCD123neg.IkBa.PI	18	0.00463465	no	0.0657842	0.605532
CD8Teff.TBK1.PI	18	-0.0859462	no	-0.319956	0.00995653
CD8TnaiveCD38Ki67.P38.PI	18	-0.0966879	no	-0.385116	0.0117858
Granulocytes.TBK1.PI	18	-0.0530169	no	-0.292027	0.0192085
mDCCD1c.4EBP1.PI	18	0.0646299	no	0.096403	0.46372
CD56brightCD16negNK.PLCg2.PI	17	-0.0651528	no	-0.312444	0.0126653
CD8TmemCD38Ki67.STAT6.PI	17	-0.0175639	no	0.0211443	0.886569
Granulocytes.Ki67.PI	17	0.027899	no	0.0633807	0.618799
intMC.CD38.PI	17	-0.0299796	no	-0.243108	0.331019
Ki67CD38CD4T.4EBP1.PI	17	-0.0855164	no	-0.294479	0.018175
mDC.P38.PI	17	-0.0491104	no	-0.374155	0.00232139
Plasmablast.IkBa.PI	17	-0.00258783	no	-0.00615648	0.962764
CD161CD8T.Erk1_2.PI	16	-0.0632629	no	-0.336011	0.00663712
CD4Tnaive.HLA.DR.PI	16	-0.0562766	no	-0.132513	0.296568
CD56dimCD16posNK.STAT6.PI	16	0.143755	no	0.0862537	0.505037
cMC.S6.PI	16	0.0207991	no	-0.071793	0.572923
Ki67CD38CD4T.CD38.PI	16	0.0347284	no	0.0982797	0.439751
Ki67CD8.HLA.DR.PI	16	0.0508316	no	-0.0725381	0.568937
pDC.STAT6.PI	16	-0.0905824	no	0.104953	0.519239
CD4Teff.STAT4.PI	15	-0.030019	no	-0.161636	0.20195
CD4TnaiveCD38Ki67.IkBa.PI	15	0.0335461	no	0.252894	0.062485
CD4TnaiveCD38Ki67.STAT3.PI	15	-0.139154	no	-0.362729	0.00649563
CD8TmemCD38Ki67.Ki67.PI	15	0.00646979	no	0.0731787	0.621097
CD8Tnaive.P38.PI	15	-0.0272597	no	-0.399248	0.0010828
IgMnBcell.STAT6.PI	15	0.0500576	no	0.0173053	0.89204
IgMpBcell.CD38.PI	15	-0.0451413	no	0.0860331	0.499069
intMC.STAT4.PI	15	-0.157335	no	-0.133641	0.597037
Ki67CD38CD8T.CREB.PI	15	0.0569698	no	-0.0807176	0.546955
MDSC.STAT1.PI	15	-0.00671183	no	-0.00879448	0.953215
Basophils.STAT4.PI	14	0.0714402	no	0.0452324	0.799486
CD56brightCD16negNK.STAT1.PI	14	0.0574494	no	-0.0794213	0.536086
mDCBDCA3.HLA.DR.PI	14	0.00591688	no	-0.0521641	0.90237
NKcell.HLA.DR.PI	14	-0.133771	no	-0.14534	0.251835
NKTKi67.STAT3.PI	14	-0.0518015	no	-0.380404	0.00193047
Plasmablast.CD38.PI	14	0.0373131	no	-0.0637342	0.628535
Plasmablast.S6.PI	14	-0.052225	no	-0.201962	0.121749
Platelets.P38.PI	14	-0.0654759	no	-0.317456	0.0105857
CD161CD4T.HLA.DR.PI	13	-0.0523515	no	-0.0680947	0.592898
CD161CD8T.CD38.PI	13	-0.059086	no	-0.00383513	0.976006
CD4TmemCD38Ki67.4EBP1.PI	13	-0.0187061	no	-0.267281	0.0357186
CD4Tnaive.IkBa.PI	13	0.100674	no	0.150316	0.23579
CD8T.CD38.PI	13	-0.0476573	no	0.01537	0.904052
CD8TmemCD38Ki67.STAT5.PI	13	-0.105167	no	-0.0995664	0.500751
ncMC.STAT4.PI	13	0.0393941	no	0.000295477	0.998325
Treg.4EBP1.PI	13	-0.0283921	no	-0.15457	0.222642
Treg.S6.PI	13	-0.0639766	no	-0.189181	0.134349
Basophils.Erk1_2.PI	12	-0.0178608	no	-0.180929	0.30583
CD38Bcell.HLA.DR.PI	12	0.0659299	no	-0.0802053	0.528687
CD56brightCD16negNK.IkBa.PI	12	0.0128145	no	0.0744826	0.561809
CD8Teff.CD38.PI	12	-0.00120395	no	-0.0402348	0.752259
CD8TmemCD38Ki67.MAPKAPK2.PI	12	0.0373394	no	-0.380028	0.0077153
IgMpBcell.STAT1.PI	12	-0.0743504	no	-0.182825	0.148179
Ki67CD38CD4T.Erk1_2.PI	12	-0.083583	no	-0.266718	0.0331347
Basophils.P38.PI	11	-0.0787415	no	-0.248048	0.157222
CD161CD4T.4EBP1.PI	11	-0.0645221	no	-0.199948	0.11317
CD161CD8T.4EBP1.PI	11	-0.0894722	no	-0.301713	0.0153977
CD45RACD14negCD123neg.STAT3.PI	11	-0.0906595	no	-0.438689	0.000287848
CD56brightCD16negNK.Ki67.PI	11	0.0640901	no	-0.057525	0.654284
mDC.4EBP1.PI	11	-0.0476287	no	0.0234343	0.854167
mDC.S6.PI	11	-0.0921769	no	-0.0740282	0.561003
NKTKi67.CD38.PI	11	0.0593861	no	0.0873437	0.49253
NKTKi67.Erk1_2.PI	11	-0.043405	no	-0.326421	0.00847756
NKTKi67.Ki67.PI	11	-0.0350951	no	0.0813589	0.522755
Plasmablast.P38.PI	11	-0.122713	no	-0.300817	0.0195183
Platelets.S6.PI	11	-0.0747728	no	-0.0761674	0.549707
CD4nCD8nT.S6.PI	10	-0.0343096	no	-0.0514592	0.686339
CD4Teff.4EBP1.PI	10	-0.0354128	no	-0.203289	0.107151
CD4Teff.Zap70_Syk.PI	10	0.0807635	no	-0.103279	0.416721
CD4Tmem.TBK1.PI	10	-0.0939401	no	-0.328224	0.00810102
Ki67CD38CD4T.TBK1.PI	10	-0.0723605	no	-0.353461	0.00416925
mDC.TBK1.PI	10	-0.0424291	no	-0.349855	0.00459935
mDCBDCA3.TBK1.PI	10	-0.0201924	no	-0.13041	0.758239
MDSC.STAT3.PI	10	-0.0945359	no	-0.360634	0.0127657
NKcell.CD38.PI	10	0.0176629	no	0.0885695	0.486454
NKTKi67.STAT5.PI	10	0.0431047	no	-0.127338	0.315998
CD161CD4T.CREB.PI	9	0.068482	no	0.0305006	0.810911
CD4nCD8nT.TBK1.PI	9	-0.126178	no	-0.413909	0.000674198
CD8Tmem.IkBa.PI	9	0.0735882	no	0.319739	0.0100097
CD8TmemCD38Ki67.STAT1.PI	9	0.00753236	no	-0.106633	0.470685
CD8TnaiveCD38Ki67.4EBP1.PI	9	0.0832361	no	-0.00672951	0.966262
CD8TnaiveCD38Ki67.Zap70_Syk.PI	9	0.0571469	no	-0.160912	0.308673
intMC.4EBP1.PI	9	-0.0568753	no	0.136954	0.587889
mDCBDCA3.STAT1.PI	9	-0.086793	no	-0.0782461	0.853886
NKcell.P38.PI	9	-0.0747569	no	-0.348221	0.00480691
NKT.P38.PI	9	-0.0271094	no	-0.375837	0.00220974
Plasmablast.PLCg2.PI	9	0.0345266	no	-0.286012	0.0267367
Plasmablast.STAT3.PI	9	0.0270466	no	-0.270299	0.0367317
Basophils.PLCg2.PI	8	0.0381384	no	0.0714963	0.687822
CD161CD8T.TBK1.PI	8	-0.048697	no	-0.443569	0.000241549
CD38Bcell.IkBa.PI	8	-0.0229571	no	0.129958	0.306061
CD4nCD8nT.IkBa.PI	8	0.0823298	no	0.119599	0.346542
CD4TnaiveCD38Ki67.Erk1_2.PI	8	0.0293098	no	-0.209919	0.123989
CD56brightCD16negNK.STAT3.PI	8	-0.0291277	no	-0.306422	0.0145854
CD8Teff.CREB.PI	8	0.120409	no	0.0152623	0.904722
CD8TmemCD38Ki67.Erk1_2.PI	8	0.0190792	no	-0.265301	0.0683911
CD8TnaiveCD38Ki67.IkBa.PI	8	0.0247222	no	0.218837	0.163811
IgMpBcell.4EBP1.PI	8	-0.0621934	no	-0.10138	0.425385
mDCBDCA3.STAT5.PI	8	-0.245763	no	-0.0782461	0.853886
mDCCD1c.S6.PI	8	0.0498982	no	0.106067	0.419906
MDSC.4EBP1.PI	8	-0.0597074	no	-0.116512	0.43544
ncMC.Erk1_2.PI	8	-0.0333127	no	-0.254448	0.0659698
pDC.IkBa.PI	8	0.0209914	no	-0.09029	0.579531
pDC.Ki67.PI	8	0.0622178	no	-0.0255102	0.875836
Basophils.S6.PI	7	-0.0740824	no	-0.117701	0.507362
CD161CD4T.CD38.PI	7	-0.0401135	no	0.117206	0.356343
CD4nCD8nT.Zap70_Syk.PI	7	-0.0841442	no	-0.230669	0.0666842
CD4TmemCD38Ki67.Zap70_Syk.PI	7	-0.0929004	no	-0.0788611	0.542348
Granulocytes.STAT5.PI	7	0.0387202	no	-0.0128828	0.919522
mDCCD1c.STAT3.PI	7	-0.00310621	no	-0.262816	0.0424827
MDSC.PLCg2.PI	7	0.0550031	no	-0.18153	0.22202
ncMC.Ki67.PI	7	0.0740585	no	0.0608261	0.66526
ncMC.STAT1.PI	7	-0.112346	no	-0.219117	0.114937
CD161CD4T.S6.PI	6	0.0564408	no	-0.0922469	0.468466
CD45RACD14negCD123neg.4EBP1.PI	6	0.0465438	no	0.126785	0.31812
CD4T.TBK1.PI	6	-0.100675	no	-0.336684	0.00652225
CD4Teff.IkBa.PI	6	-0.085357	no	0.132386	0.297037
CD8TmemCD38Ki67.IkBa.PI	6	0.0173739	no	0.239085	0.101715
CD8TmemCD38Ki67.PLCg2.PI	6	-0.111899	no	-0.44329	0.0016021
CD8TmemCD38Ki67.S6.PI	6	-0.0264281	no	-0.349822	0.0147971
Granulocytes.STAT6.PI	6	0.138212	no	-0.112124	0.377724
Ki67CD4T.STAT1.PI	6	-0.0157126	no	-0.0728024	0.567525
Ki67CD8.S6.PI	6	-0.0240255	no	-0.325051	0.00877386
mDC.IkBa.PI	6	0.11943	no	0.0846277	0.506132
mDC.STAT4.PI	6	-0.0411187	no	-0.176995	0.161776
mDCCD1c.IkBa.PI	6	0.0216856	no	-0.0407567	0.757179
NKcell.Zap70_Syk.PI	6	0.0763311	no	-0.0502209	0.693509
NKTKi67.CREB.PI	6	0.11793	no	-0.144379	0.255019
pDC.HLA.DR.PI	6	0.046889	no	0.15969	0.32498
pDC.STAT5.PI	6	-0.0339758	no	-0.0767314	0.637928
Plasmablast.STAT1.PI	6	0.12143	no	-0.131719	0.31576
Platelets.STAT1.PI	6	-0.116622	no	-0.187835	0.137193
Basophils.CREB.PI	5	0.0327125	no	-0.0760358	0.66909
CD161CD8T.STAT1.PI	5	-0.105408	no	-0.242659	0.0533604
CD45RACD14negCD123neg.S6.PI	5	-0.0198696	no	-0.201414	0.110497
CD4nCD8nT.4EBP1.PI	5	-0.0322492	no	-0.287604	0.0211996
CD4T.CD38.PI	5	-0.0723752	no	0.0672331	0.597595
CD4T.HLA.DR.PI	5	-0.0647011	no	-0.0890484	0.484091
CD4TmemCD38Ki67.CREB.PI	5	-0.0758022	no	-0.274744	0.0306889
CD4TmemCD38Ki67.STAT3.PI	5	-0.0282502	no	-0.389516	0.00175268
CD4Tnaive.CD38.PI	5	-0.0703227	no	0.0597301	0.639183
CD4Tnaive.PLCg2.PI	5	-0.0430275	no	-0.326349	0.00849294
CD56brightCD16negNK.STAT6.PI	5	0.180025	no	-0.0129009	0.920065
CD56dimCD16posNK.Erk1_2.PI	5	0.0277662	no	-0.269216	0.0343528
CD8Teff.PLCg2.PI	5	0.00445243	no	-0.266694	0.0331511
CD8TnaiveCD38Ki67.STAT4.PI	5	0.152725	no	0.0868874	0.584284
intMC.STAT6.PI	5	0.038008	no	-0.0872529	0.730647
Ki67CD4T.CD38.PI	5	-0.0341156	no	-0.0190599	0.881169
Ki67CD8.STAT4.PI	5	-0.0684675	no	-0.0384082	0.76317
mDC.CD38.PI	5	0.00989697	no	0.128329	0.312216
mDCBDCA3.CREB.PI	5	0.0726468	no	0.143451	0.734696
mDCBDCA3.Erk1_2.PI	5	0.459337	no	-0.13041	0.758239
MDSC.STAT6.PI	5	0.0528506	no	0.104139	0.486045
ncMC.S6.PI	5	0.0862232	no	-0.147781	0.29096
NKT.CD38.PI	5	-0.0718869	no	0.0115818	0.927627
NKT.TBK1.PI	5	-0.0130398	no	-0.292772	0.0188892
pDC.P38.PI	5	0.0290866	no	-0.272778	0.0885757
Plasmablast.Ki67.PI	5	-0.00514152	no	-0.0895034	0.496458
Plasmablast.MAPKAPK2.PI	5	0.0149491	no	-0.19261	0.140371
Platelets.Ki67.PI	5	0.0723818	no	-0.0987364	0.437618
Treg.IkBa.PI	5	0.0633562	no	0.277029	0.0266832
Bcell.CREB.PI	4	0.138687	no	0.0152623	0.904722
CD38Bcell.4EBP1.PI	4	-0.123148	no	-0.29008	0.0200645
CD4TnaiveCD38Ki67.STAT6.PI	4	0.114515	no	-0.125445	0.361469
CD56dimCD16posNK.CREB.PI	4	-0.0679333	no	-0.146027	0.257425
CD56dimCD16posNK.HLA.DR.PI	4	-0.0200884	no	-0.138951	0.281448
CD56dimCD16posNK.S6.PI	4	-0.0589355	no	-0.280094	0.0274601
CD8Teff.IkBa.PI	4	0.0599516	no	0.248379	0.0478158
CD8Teff.P38.PI	4	-0.0635489	no	-0.299886	0.0160621
CD8Tnaive.CD38.PI	4	-0.0302817	no	0.0287131	0.821805
CD8Tnaive.S6.PI	4	-0.0347822	no	-0.172765	0.172201
CD8TnaiveCD38Ki67.MAPKAPK2.PI	4	-0.0241707	no	-0.381793	0.0125975
CD8TnaiveCD38Ki67.TBK1.PI	4	-0.0353473	no	-0.154949	0.327178
cMC.STAT6.PI	4	0.00804563	no	0.0879205	0.489665
Granulocytes.STAT1.PI	4	0.0339152	no	-0.090997	0.474539
IgMnBcell.S6.PI	4	-0.0022466	no	-0.0238669	0.851505
Ki67CD38CD4T.MAPKAPK2.PI	4	-0.111445	no	-0.349976	0.0045844
Ki67CD38CD4T.S6.PI	4	-0.0118956	no	-0.289119	0.020499
Ki67CD38CD8T.Ki67.PI	4	0.0237799	no	0.149328	0.263236
Ki67CD38CD8T.STAT5.PI	4	-0.024869	no	-0.158691	0.234124
Ki67CD4T.STAT5.PI	4	-0.0230052	no	-0.194781	0.122989
mDCBDCA3.MAPKAPK2.PI	4	0.182979	no	-0.13041	0.758239
mDCCD1c.Erk1_2.PI	4	-0.0794022	no	-0.169099	0.196493
MDSC.STAT4.PI	4	-0.0957527	no	-0.172736	0.245609
NKT.STAT3.PI	4	-0.034421	no	-0.349062	0.00469907
pDC.MAPKAPK2.PI	4	-0.0400832	no	-0.346898	0.0283067
pDC.STAT1.PI	4	-0.252278	no	-0.200466	0.214868
Plasmablast.4EBP1.PI	4	-0.0749629	no	-0.198532	0.128347
T.4EBP1.PI	4	-0.0599602	no	-0.294887	0.0180075
Basophils.HLA.DR.PI	3	-0.0593685	no	-0.024967	0.888536
CD38Bcell.CREB.PI	3	0.0757471	no	-0.0115128	0.928056
CD38Bcell.Ki67.PI	3	0.0253755	no	-0.0818637	0.520171
CD45RACD14negCD123neg.Ki67.PI	3	0.00226811	no	0.0238669	0.851505
CD4nCD8nT.HLA.DR.PI	3	-0.00321478	no	-0.170914	0.176913
CD4T.IkBa.PI	3	0.0126889	no	0.246168	0.0499003
CD4Teff.CREB.PI	3	0.0656828	no	-0.0986642	0.437954
CD56brightCD16negNK.4EBP1.PI	3	-0.0531754	no	-0.269584	0.0326275
CD56brightCD16negNK.MAPKAPK2.PI	3	-0.0846083	no	-0.324438	0.00948216
CD56dimCD16posNK.4EBP1.PI	3	0.00948868	no	-0.176124	0.170901
CD8T.IkBa.PI	3	0.0259259	no	0.347019	0.00496477
CD8TnaiveCD38Ki67.CREB.PI	3	-0.0127499	no	-0.146686	0.35394
CD8TnaiveCD38Ki67.PLCg2.PI	3	-0.140223	no	-0.260236	0.0960239
cMC.STAT1.PI	3	0.0156708	no	-0.0514592	0.686339
Granulocytes.CREB.PI	3	-0.249769	no	-0.229968	0.0675388
IgMnBcell.HLA.DR.PI	3	0.0234411	no	0.0652554	0.608441
IgMpBcell.S6.PI	3	0.00936023	no	-0.0802053	0.528687
Ki67CD38CD4T.STAT4.PI	3	-0.0522363	no	-0.0578285	0.649908
Ki67CD38CD4T.STAT6.PI	3	-0.0231818	no	-0.0531898	0.676366
Ki67CD38CD8T.TBK1.PI	3	-0.0257387	no	-0.378178	0.0034228
Ki67CD8.4EBP1.PI	3	0.0536111	no	-0.0460754	0.717703
Ki67CD8.Erk1_2.PI	3	-0.00495134	no	-0.357667	0.00371276
Ki67CD8.MAPKAPK2.PI	3	-0.0195505	no	-0.381438	0.00187184
mDCBDCA3.CD38.PI	3	0.0478638	no	0.443394	0.271172
mDCBDCA3.S6.PI	3	0.0487781	no	0.208656	0.619977
mDCBDCA3.STAT3.PI	3	-0.189193	no	-0.026082	0.951118
mDCCD1c.STAT4.PI	3	-0.0210723	no	-0.027502	0.83477
mDCCD1c.STAT5.PI	3	0.113119	no	-0.0340126	0.796413
mDCCD1c.STAT6.PI	3	0.0204022	no	0.00998481	0.939644
MDSC.STAT5.PI	3	0.0171254	no	-0.0491885	0.742657
MDSC.TBK1.PI	3	0.0118861	no	-0.0183774	0.902418
ncMC.4EBP1.PI	3	-0.000285698	no	0.113125	0.419942
ncMC.STAT5.PI	3	-0.0514289	no	-0.0520884	0.711071
NKcell.TBK1.PI	3	-0.00233595	no	-0.302939	0.0149652
pDC.PLCg2.PI	3	-0.041054	no	-0.330729	0.0371198
Platelets.STAT6.PI	3	0.0520995	no	-0.0343462	0.787596
Basophils.MAPKAPK2.PI	2	0.107829	no	-0.105866	0.551248
Bcell.P38.PI	2	-0.0288473	no	-0.328344	0.00807644
Bcell.STAT1.PI	2	-0.169778	no	-0.214298	0.0890531
CD161CD4T.TBK1.PI	2	-0.0328875	no	-0.367666	0.00280078
CD161CD8T.IkBa.PI	2	0.0640956	no	0.179687	0.155388
CD38Bcell.Erk1_2.PI	2	0.076224	no	-0.144187	0.255659
CD38Bcell.PLCg2.PI	2	-0.0831278	no	-0.343294	0.00548355
CD38Bcell.STAT1.PI	2	-0.119401	no	-0.186248	0.140604
CD45RACD14negCD123neg.TBK1.PI	2	-0.075056	no	-0.358556	0.00362213
CD4nCD8nT.P38.PI	2	-0.139138	no	-0.399993	0.00105759
CD4Teff.STAT6.PI	2	0.108739	no	-0.134741	0.288448
CD4Teff.TBK1.PI	2	-0.0618966	no	-0.348389	0.00478517
CD4TmemCD38Ki67.PLCg2.PI	2	-0.0673344	no	-0.351805	0.0050475
CD4TmemCD38Ki67.STAT5.PI	2	-0.035206	no	-0.202895	0.113744
CD4TnaiveCD38Ki67.S6.PI	2	-0.0941542	no	-0.278066	0.0398251
CD56brightCD16negNK.Erk1_2.PI	2	0.14236	no	-0.211253	0.0965122
CD56brightCD16negNK.STAT4.PI	2	0.0761677	no	-0.0184443	0.885913
CD8T.4EBP1.PI	2	-0.043196	no	-0.251095	0.0453537
CD8Teff.STAT4.PI	2	-0.119818	no	-0.0613617	0.630038
CD8Tmem.CD38.PI	2	-0.00657866	no	0.0377346	0.767205
cMC.TBK1.PI	2	0.204468	no	-0.0674666	0.59632
Granulocytes.STAT4.PI	2	0.202437	no	-0.0707835	0.578344
IgMnBcell.P38.PI	2	-0.0196827	no	-0.292075	0.0191877
IgMpBcell.PLCg2.PI	2	-0.106613	no	-0.311015	0.0123684
Ki67CD38CD4T.CREB.PI	2	-0.0252273	no	-0.234174	0.0625383
Ki67CD38CD4T.P38.PI	2	-0.0224339	no	-0.386365	0.00161366
Ki67CD38CD8T.IkBa.PI	2	0.0849751	no	0.254034	0.0543232
Ki67CD38CD8T.S6.PI	2	0.0272281	no	-0.261428	0.0474504
Ki67CD38CD8T.STAT6.PI	2	0.160587	no	0.0985401	0.461782
Ki67CD4T.PLCg2.PI	2	-0.0622166	no	-0.243067	0.0529477
Ki67CD4T.STAT3.PI	2	-0.0180839	no	-0.341684	0.00572219
Ki67CD8.STAT6.PI	2	0.699185	no	0.00382159	0.976091
mDCBDCA3.IkBa.PI	2	-0.0404814	no	-0.0782461	0.853886
mDCCD1c.TBK1.PI	2	-0.0294036	no	-0.215199	0.0986839
NKcell.MAPKAPK2.PI	2	-0.118976	no	-0.344303	0.00533847
NKcell.STAT3.PI	2	-0.100273	no	-0.338487	0.00622312
NKT.HLA.DR.PI	2	-0.126526	no	-0.200357	0.112421
NKT.STAT1.PI	2	-0.00641039	no	-0.103279	0.416721
NKT.STAT4.PI	2	0.0562342	no	-2.40351e-05	0.99985
NKT.STAT5.PI	2	0.0037399	no	-0.0237227	0.852392
NKTKi67.P38.PI	2	0.00190213	no	-0.244582	0.051441
NKTKi67.STAT6.PI	2	-0.132934	no	-0.0463638	0.716011
pDC.TBK1.PI	2	-0.213405	no	-0.297184	0.0625643
Platelets.TBK1.PI	2	-0.03605	no	-0.295512	0.0177538
T.TBK1.PI	2	-0.00783958	no	-0.371343	0.00251931
Treg.STAT1.PI	2	0.191358	no	0.0106956	0.933151
Treg.STAT5.PI	2	0.0546337	no	0.0171371	0.893083
Treg.TBK1.PI	2	-0.0246212	no	-0.141591	0.264406
Bcell.Ki67.PI	1	0.0341839	no	-0.0320148	0.80171
CD161CD4T.IkBa.PI	1	0.0397085	no	0.272703	0.0292481
CD161CD4T.Ki67.PI	1	0.00298874	no	-0.0223767	0.860681
CD161CD4T.MAPKAPK2.PI	1	-0.082081	no	-0.292556	0.0189814
CD161CD8T.P38.PI	1	-0.0761378	no	-0.453134	0.000169952
CD38Bcell.MAPKAPK2.PI	1	0.018229	no	-0.16803	0.184442
CD38Bcell.S6.PI	1	0.00178057	no	-0.0863823	0.497323
CD38Bcell.TBK1.PI	1	-0.0043674	no	-0.189854	0.132943
CD45RACD14negCD123neg.Erk1_2.PI	1	-0.0396943	no	-0.391388	0.0013838
CD45RACD14negCD123neg.STAT4.PI	1	-0.179884	no	-0.0869591	0.494444
CD4nCD8nT.Ki67.PI	1	-0.12162	no	-0.191224	0.130116
CD4T.S6.PI	1	-0.00315893	no	-0.130871	0.302645
CD4T.STAT3.PI	1	-0.0703244	no	-0.402661	0.000971582
CD4Teff.S6.PI	1	0.00754908	no	-0.177644	0.160218
CD4TmemCD38Ki67.Erk1_2.PI	1	-0.0513408	no	-0.298085	0.0186165
CD4TmemCD38Ki67.IkBa.PI	1	-0.0651533	no	0.0977031	0.449968
CD4TmemCD38Ki67.P38.PI	1	-0.0138624	no	-0.364878	0.00354733
CD4TmemCD38Ki67.S6.PI	1	0.025955	no	-0.234652	0.0663916
CD4TmemCD38Ki67.TBK1.PI	1	0.110474	no	-0.266117	0.036562
CD4TnaiveCD38Ki67.PLCg2.PI	1	0.00862501	no	-0.275571	0.0417137
CD56dimCD16posNK.P38.PI	1	-0.0392092	no	-0.220585	0.0849195
CD56dimCD16posNK.STAT1.PI	1	-0.0400914	no	-0.0660863	0.609819
CD56dimCD16posNK.STAT4.PI	1	-0.0367415	no	-0.0428496	0.740883
CD8T.TBK1.PI	1	-0.0866963	no	-0.424629	0.00047027
CD8Teff.STAT1.PI	1	0.0453448	no	-0.12318	0.332187
CD8Tmem.P38.PI	1	-0.00931519	no	-0.400161	0.00105197
CD8Tnaive.CREB.PI	1	0.0186567	no	-0.0883291	0.487642
CD8Tnaive.STAT3.PI	1	-0.0514026	no	-0.425061	0.000463366
CD8Tnaive.STAT6.PI	1	0.0803803	no	-0.0354054	0.781206
cMC.CREB.PI	1	0.000962963	no	0.175336	0.165806
cMC.IkBa.PI	1	-0.0809181	no	-0.201294	0.110715
cMC.MAPKAPK2.PI	1	0.00752692	no	-0.103087	0.417594
cMC.PLCg2.PI	1	-0.0161497	no	-0.201967	0.109502
DC.IkBa.PI	1	0.244384	no	0.0936169	0.461857
Granulocytes.PLCg2.PI	1	0.0225193	no	-0.208409	0.0984101
IgMnBcell.4EBP1.PI	1	0.066516	no	-0.114047	0.369546
IgMnBcell.IkBa.PI	1	0.0217495	no	0.132241	0.297568
IgMnBcell.MAPKAPK2.PI	1	0.0233293	no	-0.17125	0.176049
IgMnBcell.TBK1.PI	1	-0.0436739	no	-0.180047	0.154547
Ki67CD38CD4T.STAT3.PI	1	-0.0245077	no	-0.325147	0.00875278
Ki67CD38CD4T.STAT5.PI	1	-0.0176903	no	-0.174495	0.167878
Ki67CD38CD4T.Zap70_Syk.PI	1	-0.0383976	no	-0.119815	0.345664
Ki67CD4T.S6.PI	1	-0.0207981	no	-0.101356	0.425495
Ki67CD4T.STAT6.PI	1	-0.0980649	no	-0.15171	0.231424
Ki67CD8.CD38.PI	1	0.0209026	no	-0.0365659	0.774221
mDC.STAT1.PI	1	-0.0141047	no	-0.266261	0.0334482
mDCBDCA3.4EBP1.PI	1	-0.105489	no	-0.534682	0.172156
mDCBDCA3.P38.PI	1	-0.0567922	no	-0.417312	0.303637
mDCCD1c.CREB.PI	1	0.0102085	no	0.0284071	0.829413
mDCCD1c.STAT1.PI	1	0.0616533	no	-0.133364	0.3097
ncMC.MAPKAPK2.PI	1	-0.0222532	no	-0.268378	0.0520115
ncMC.TBK1.PI	1	-0.0815796	no	-0.318946	0.0199252
NKcell.PLCg2.PI	1	0.0599797	no	-0.248187	0.0479942
NKcell.STAT6.PI	1	0.0788328	no	-0.00221123	0.986164
NKT.PLCg2.PI	1	0.00895972	no	-0.171875	0.174453
NKTKi67.MAPKAPK2.PI	1	0.165636	no	-0.282485	0.0237211
Plasmablast.Erk1_2.PI	1	0.0520239	no	-0.167339	0.201261
Plasmablast.TBK1.PI	1	0.000678735	no	-0.17845	0.172515
Plasmablast.Zap70_Syk.PI	1	0.0326399	no	-0.104953	0.42483
Platelets.STAT4.PI	1	-0.0382376	no	-0.215547	0.087162
T.IkBa.PI	1	0.168394	no	0.288205	0.0209192
Treg.P38.PI	1	-4.43605e-05	no	-0.259748	0.0381956
Treg.PLCg2.PI	1	-0.108727	no	-0.167525	0.185783
Treg.STAT4.PI	1	0.0715939	no	0.0632845	0.619333
Treg.Zap70_Syk.PI	1	0.196808	no	-0.0260301	0.83822

## Sheet: IFNaIL2IL4IL6
Feature	SelectionFrequency	Model_coeff_med	Top10perc	rcoeff	p.value
Granulocytes.CD38.IFNIL	625	0.148117	yes	0.238931	0.00916927
Ki67CD38CD8T.STAT5.IFNIL	562	-0.242874	yes	-0.416981	6.46976e-06
Ki67CD38CD8T.STAT6.IFNIL	484	-0.160112	yes	-0.408172	1.05408e-05
CD56brightCD16negNK.S6.IFNIL	480	-0.108455	yes	-0.364218	6.78656e-05
CD8TnaiveCD38Ki67.Ki67.IFNIL	408	-0.225109	yes	-0.196844	0.0999005
CD4T.CD38.IFNIL	394	-0.146883	yes	-0.136487	0.140548
Ki67CD38CD4T.HLA.DR.IFNIL	392	0.108493	yes	0.009414	0.919759
pDC.STAT1.IFNIL	352	0.161807	yes	-0.0655099	0.498542
mDCBDCA3.S6.IFNIL	345	-0.125189	yes	-0.283103	0.0362264
Ki67CD38CD8T.CD38.IFNIL	327	-0.12296	yes	-0.0806683	0.404364
Granulocytes.IkBa.IFNIL	312	0.103346	yes	0.110811	0.232248
Granulocytes.S6.IFNIL	297	-0.102813	yes	-0.037189	0.689294
MDSC.4EBP1.IFNIL	282	-0.0982604	yes	-0.129403	0.216367
MDSC.HLA.DR.IFNIL	276	-0.0694968	yes	-0.194109	0.0622694
CD4TnaiveCD38Ki67.Ki67.IFNIL	272	0.0742854	yes	0.196149	0.0541604
pDC.S6.IFNIL	265	-0.100668	yes	-0.0191914	0.842989
Treg.HLA.DR.IFNIL	264	0.0778271	yes	0.0516535	0.578554
T.CD38.IFNIL	263	-0.142103	yes	-0.12799	0.167213
intMC.CD38.IFNIL	257	0.197482	yes	0.250333	0.0478385
CD8TnaiveCD38Ki67.HLA.DR.IFNIL	236	-0.123326	yes	-0.117247	0.330171
ncMC.STAT6.IFNIL	223	-0.147121	yes	-0.241006	0.00946938
Granulocytes.STAT6.IFNIL	222	-0.101867	yes	-0.152694	0.0987958
CD8TmemCD38Ki67.4EBP1.IFNIL	212	-0.103452	yes	-0.0822179	0.430813
CD8TnaiveCD38Ki67.STAT3.IFNIL	201	-0.11038	yes	-0.203759	0.0883136
CD4TnaiveCD38Ki67.Zap70_Syk.IFNIL	196	0.0886801	yes	0.224562	0.0270129
CD4TmemCD38Ki67.PLCg2.IFNIL	194	0.0855436	yes	0.148623	0.112918
mDCBDCA3.HLA.DR.IFNIL	192	-0.0811334	yes	-0.179554	0.189618
Ki67CD38CD8T.STAT3.IFNIL	190	-0.0889115	yes	-0.104372	0.280115
Ki67CD38CD8T.IkBa.IFNIL	186	-0.104426	yes	-0.0982913	0.309236
CD4nCD8nT.CD38.IFNIL	182	-0.0951267	yes	-0.0871229	0.348189
Granulocytes.Ki67.IFNIL	182	0.0859358	yes	0.125905	0.174296
CD4Tmem.CD38.IFNIL	180	-0.0708107	yes	-0.202683	0.0277248
ncMC.HLA.DR.IFNIL	178	0.0912527	yes	0.0487048	0.605225
Basophils.IkBa.IFNIL	176	0.100584	yes	0.168564	0.148273
Plasmablast.S6.IFNIL	175	-0.0702818	yes	-0.141274	0.137334
Basophils.TBK1.IFNIL	174	0.101932	yes	0.226497	0.0506952
Plasmablast.CD38.IFNIL	173	0.0736605	yes	0.138456	0.145429
CD8TnaiveCD38Ki67.CREB.IFNIL	171	-0.139975	yes	-0.0329703	0.784887
intMC.Erk1_2.IFNIL	171	-0.0939463	yes	-0.145008	0.256828
pDC.Ki67.IFNIL	171	0.0944361	yes	0.115489	0.231755
CD8TnaiveCD38Ki67.Zap70_Syk.IFNIL	167	-0.129542	yes	-0.0547817	0.650011
CD8TmemCD38Ki67.STAT5.IFNIL	166	-0.12453	yes	-0.435579	1.14523e-05
Treg.CREB.IFNIL	157	0.0781702	yes	0.0112779	0.903526
CD8TmemCD38Ki67.HLA.DR.IFNIL	154	-0.048041	yes	-0.0362172	0.728926
CD8TmemCD38Ki67.CREB.IFNIL	153	0.101085	yes	0.0762627	0.465044
CD8TmemCD38Ki67.IkBa.IFNIL	152	-0.093935	yes	-0.106069	0.30892
IgMpBcell.CD38.IFNIL	152	-0.093765	yes	-0.0416051	0.654637
intMC.HLA.DR.IFNIL	150	-0.086635	yes	0.0227247	0.859679
Ki67CD8.STAT5.IFNIL	149	-0.12058	yes	-0.381852	1.98427e-05
Ki67CD8.STAT6.IFNIL	149	-0.0854605	yes	-0.345047	0.000129994
CD4nCD8nT.Zap70_Syk.IFNIL	148	-0.0954934	yes	0.00146023	0.987479
CD4TmemCD38Ki67.Ki67.IFNIL	146	0.0902536	yes	-0.141097	0.132555
DC.CREB.IFNIL	145	0.124553	yes	0.13408	0.14775
Ki67CD38CD8T.STAT4.IFNIL	145	-0.107488	yes	-0.351605	0.000177549
CD8Teff.STAT5.IFNIL	137	-0.0945249	yes	-0.350461	0.000107187
CD4TmemCD38Ki67.HLA.DR.IFNIL	135	0.0715792	yes	-0.0226419	0.810186
Ki67CD38CD8T.4EBP1.IFNIL	134	-0.143604	yes	-0.106848	0.2688
CD4TnaiveCD38Ki67.HLA.DR.IFNIL	128	-0.0189224	yes	0.00204135	0.984168
CD8TnaiveCD38Ki67.4EBP1.IFNIL	128	0.172324	yes	0.0181791	0.880391
cMC.4EBP1.IFNIL	124	-0.0837359	yes	-0.0733042	0.430186
CD4nCD8nT.HLA.DR.IFNIL	123	-0.0979848	yes	-0.0632304	0.49636
mDCCD1c.IkBa.IFNIL	122	0.100179	yes	0.130438	0.164695
CD8TmemCD38Ki67.CD38.IFNIL	120	-0.110904	yes	-0.038815	0.710317
Granulocytes.STAT5.IFNIL	120	-0.131961	yes	-0.0958752	0.301713
mDCBDCA3.CD38.IFNIL	119	-0.106706	yes	-0.0501363	0.716224
CD8TnaiveCD38Ki67.IkBa.IFNIL	112	0.179206	yes	0.0569646	0.63703
CD4TmemCD38Ki67.CD38.IFNIL	111	0.0398143	yes	0.108751	0.247307
DC.CD38.IFNIL	110	0.0849354	yes	0.0352521	0.704705
mDCBDCA3.STAT4.IFNIL	110	-0.082792	yes	0.00335258	0.980619
CD8TnaiveCD38Ki67.S6.IFNIL	108	0.0547894	yes	-0.0944404	0.433394
Ki67CD38CD4T.Ki67.IFNIL	108	0.0763477	yes	-0.131175	0.158617
mDC.STAT1.IFNIL	107	-0.0891081	yes	0.00106988	0.990826
CD4TnaiveCD38Ki67.4EBP1.IFNIL	105	0.0829518	yes	0.0634686	0.536831
CD8Tmem.HLA.DR.IFNIL	102	0.0627361	yes	-0.0140925	0.879611
Granulocytes.HLA.DR.IFNIL	102	-0.0644363	yes	0.055074	0.553624
pDC.STAT6.IFNIL	102	0.102664	no	0.020098	0.835673
Ki67CD38CD8T.HLA.DR.IFNIL	101	0.0405562	no	-0.00886261	0.927124
NKTKi67.PLCg2.IFNIL	100	0.0688906	no	0.0241126	0.795497
pDC.STAT3.IFNIL	98	-0.059028	no	-0.0209462	0.828842
CD8Teff.STAT6.IFNIL	95	-0.112875	no	-0.324578	0.000356547
mDCCD1c.STAT6.IFNIL	95	0.105755	no	-0.0860184	0.360684
Ki67CD38CD8T.S6.IFNIL	93	-0.0718302	no	-0.0737805	0.445791
MDSC.STAT1.IFNIL	92	-0.0615813	no	-0.0530945	0.613238
CD8TmemCD38Ki67.Ki67.IFNIL	91	-0.0284895	no	-0.0935509	0.369803
CD8TmemCD38Ki67.STAT6.IFNIL	91	-0.091441	no	-0.426312	1.83361e-05
Bcell.CD38.IFNIL	90	-0.102232	no	-0.0499168	0.591407
CD38Bcell.HLA.DR.IFNIL	90	0.0485562	no	-0.0355864	0.703267
CD4TnaiveCD38Ki67.MAPKAPK2.IFNIL	89	0.104048	no	0.0154174	0.880856
Ki67CD38CD8T.Zap70_Syk.IFNIL	89	-0.0689239	no	-0.0598543	0.536412
mDCBDCA3.4EBP1.IFNIL	89	-0.0742443	no	-0.205574	0.132146
CD8Tnaive.CD38.IFNIL	85	-0.094554	no	-0.144349	0.118873
pDC.MAPKAPK2.IFNIL	85	0.0602778	no	0.101884	0.291798
CD4TmemCD38Ki67.STAT3.IFNIL	84	0.0841495	no	-0.00402826	0.96592
Treg.Ki67.IFNIL	84	0.0717535	no	0.103157	0.266304
NKTKi67.Ki67.IFNIL	80	-0.00296019	no	-0.147448	0.111077
MDSC.CREB.IFNIL	79	-0.0922782	no	-0.116692	0.265312
MDSC.S6.IFNIL	79	-0.091713	no	-0.106236	0.310812
Granulocytes.STAT1.IFNIL	78	-0.0782321	no	-0.126434	0.172478
CD8TnaiveCD38Ki67.CD38.IFNIL	75	-0.0474403	no	0.180114	0.132825
Granulocytes.MAPKAPK2.IFNIL	73	0.0611774	no	0.0788875	0.395803
MDSC.STAT6.IFNIL	73	-0.0551729	no	-0.086253	0.411033
intMC.STAT6.IFNIL	72	-0.0380003	no	-0.0817782	0.524017
CD4TnaiveCD38Ki67.Erk1_2.IFNIL	70	-0.0828885	no	-0.117928	0.249973
mDCBDCA3.STAT6.IFNIL	70	0.0824869	no	-0.0348973	0.800316
mDCBDCA3.TBK1.IFNIL	70	0.0681184	no	-0.0577558	0.675333
Plasmablast.STAT6.IFNIL	70	0.0656325	no	-0.0680078	0.476169
pDC.TBK1.IFNIL	69	0.0984421	no	0.0977311	0.312015
CD4Teff.STAT3.IFNIL	68	-0.0878817	no	-0.0570911	0.539171
Ki67CD38CD8T.Ki67.IFNIL	68	0.0331198	no	-0.0792917	0.412457
mDCCD1c.S6.IFNIL	68	0.048369	no	-0.036244	0.700568
MDSC.Erk1_2.IFNIL	67	-0.104608	no	-0.114679	0.273699
ncMC.PLCg2.IFNIL	67	-0.0977321	no	0.0363624	0.699637
NKTKi67.CREB.IFNIL	67	0.11597	no	-0.00582491	0.950084
Treg.S6.IFNIL	67	0.0627036	no	-0.00246571	0.978859
MDSC.STAT3.IFNIL	66	0.0724945	no	0.133145	0.203262
CD4Teff.S6.IFNIL	65	-0.0845204	no	-0.107744	0.245511
Ki67CD4T.Ki67.IFNIL	64	-0.0162178	no	-0.168623	0.0679537
CD8T.CD38.IFNIL	63	-0.16732	no	-0.140317	0.129641
CD8TnaiveCD38Ki67.P38.IFNIL	61	-0.20638	no	-0.136439	0.256558
pDC.PLCg2.IFNIL	60	0.0721071	no	0.209677	0.0286524
pDC.CREB.IFNIL	58	0.103918	no	0.0766679	0.428142
Ki67CD8.HLA.DR.IFNIL	57	-0.00445521	no	-0.110428	0.233878
pDC.IkBa.IFNIL	57	0.0908609	no	0.05093	0.598933
Ki67CD4T.HLA.DR.IFNIL	56	-0.0185409	no	-0.0457825	0.622515
mDCBDCA3.IkBa.IFNIL	56	-0.0720378	no	-0.0295256	0.830559
CD56brightCD16negNK.Zap70_Syk.IFNIL	54	0.0792131	no	0.114827	0.223781
Ki67CD4T.IkBa.IFNIL	53	0.0922218	no	0.158458	0.0865632
mDCBDCA3.Ki67.IFNIL	53	-0.0516371	no	-0.13136	0.339088
Plasmablast.Ki67.IFNIL	53	0.0262327	no	0.0433001	0.65032
CD4Teff.CD38.IFNIL	51	-0.0437826	no	0.0423121	0.649154
CD4TnaiveCD38Ki67.STAT3.IFNIL	51	-0.000302422	no	-0.0855013	0.405014
CD56brightCD16negNK.STAT3.IFNIL	51	-0.117017	no	-0.0377897	0.689761
Platelets.HLA.DR.IFNIL	51	0.0619621	no	-0.0355209	0.702559
CD4TnaiveCD38Ki67.CREB.IFNIL	50	0.0497109	no	-0.0672676	0.512685
CD8Tnaive.STAT1.IFNIL	49	0.080038	no	-0.160218	0.0830784
MDSC.IkBa.IFNIL	49	0.0146852	no	0.0802549	0.44444
ncMC.S6.IFNIL	49	0.0764068	no	0.0378875	0.687681
CD8Teff.Zap70_Syk.IFNIL	48	0.0522903	no	0.00609974	0.947958
CD8TmemCD38Ki67.STAT4.IFNIL	48	-0.127303	no	-0.293034	0.00415351
CD8TnaiveCD38Ki67.MAPKAPK2.IFNIL	47	0.12128	no	0.0275044	0.819891
Basophils.STAT1.IFNIL	46	0.0738768	no	-0.0180583	0.877787
Plasmablast.Zap70_Syk.IFNIL	46	0.0700022	no	0.133512	0.160498
CD38Bcell.CD38.IFNIL	45	-0.182314	no	0.107681	0.247844
DC.STAT3.IFNIL	45	0.0654567	no	0.0416832	0.65403
Granulocytes.STAT3.IFNIL	44	0.0749012	no	0.0576739	0.53503
Basophils.MAPKAPK2.IFNIL	43	0.065091	no	0.178757	0.124914
CD4TnaiveCD38Ki67.S6.IFNIL	43	0.0316516	no	-0.00555662	0.956921
Granulocytes.Erk1_2.IFNIL	43	0.0607746	no	0.0515384	0.579401
intMC.STAT5.IFNIL	43	-0.0503122	no	-0.165299	0.195434
NKTKi67.HLA.DR.IFNIL	43	-0.000321212	no	-0.0789872	0.395205
cMC.STAT5.IFNIL	42	0.0721802	no	-0.104465	0.260257
Basophils.CREB.IFNIL	41	0.119149	no	0.0787445	0.501878
Basophils.STAT3.IFNIL	41	0.0416791	no	0.132037	0.258805
CD38Bcell.S6.IFNIL	40	-0.0799143	no	-0.13297	0.152947
CD8TmemCD38Ki67.Erk1_2.IFNIL	40	0.0731473	no	0.0593846	0.569659
CD161CD8T.S6.IFNIL	39	-0.0884314	no	-0.0832514	0.370108
CD4TmemCD38Ki67.Zap70_Syk.IFNIL	39	-0.0213706	no	0.0849164	0.366892
Ki67CD8.S6.IFNIL	39	-0.0772537	no	-0.0596718	0.520955
CD4TnaiveCD38Ki67.CD38.IFNIL	37	0.0134897	no	0.0514765	0.616551
cMC.STAT6.IFNIL	37	0.0916259	no	-0.0920137	0.321691
Plasmablast.STAT3.IFNIL	37	0.0541602	no	-0.00476028	0.960271
CD38Bcell.STAT6.IFNIL	36	0.128628	no	-0.126003	0.175831
CD8Teff.CD38.IFNIL	36	-0.0488914	no	-0.000224458	0.998084
CD8TmemCD38Ki67.S6.IFNIL	36	-0.017152	no	-0.0279681	0.789019
CD4Teff.Ki67.IFNIL	35	-0.0670408	no	-0.00854755	0.926807
CD8TnaiveCD38Ki67.Erk1_2.IFNIL	35	0.0293338	no	0.00829496	0.945264
intMC.TBK1.IFNIL	35	0.00374793	no	-0.0215718	0.866731
CD8TmemCD38Ki67.Zap70_Syk.IFNIL	34	0.0379799	no	0.0365666	0.726414
CD8TnaiveCD38Ki67.STAT6.IFNIL	34	-0.13325	no	-0.243418	0.0408009
Ki67CD8.Ki67.IFNIL	34	0.0312196	no	-0.0356244	0.701733
mDCBDCA3.STAT3.IFNIL	34	-0.00312706	no	-0.00540985	0.968732
NKTKi67.STAT1.IFNIL	34	-0.0816244	no	-0.189354	0.0400115
CD4Teff.STAT6.IFNIL	33	0.0823395	no	-0.132305	0.153238
NKTKi67.IkBa.IFNIL	33	0.074145	no	0.104204	0.261455
Platelets.STAT3.IFNIL	33	0.046187	no	0.0828794	0.372257
Treg.TBK1.IFNIL	33	-0.104382	no	0.0325183	0.726661
CD8T.STAT1.IFNIL	32	0.0734917	no	-0.176109	0.0564425
CD8TnaiveCD38Ki67.STAT1.IFNIL	32	-0.0850423	no	-0.3439	0.0033199
Ki67CD38CD8T.CREB.IFNIL	32	-0.0983551	no	0.016013	0.868736
Ki67CD8.CD38.IFNIL	32	0.085336	no	0.0340633	0.714224
Ki67CD8.IkBa.IFNIL	32	-0.0754046	no	-0.0127427	0.891068
Treg.4EBP1.IFNIL	32	-0.0958694	no	-0.0387228	0.677179
Basophils.STAT5.IFNIL	31	-0.085176	no	-0.101199	0.387635
CD4TnaiveCD38Ki67.IkBa.IFNIL	31	0.0493541	no	0.0163792	0.873483
CD8TmemCD38Ki67.STAT3.IFNIL	31	0.0554498	no	-0.0612684	0.557457
intMC.CREB.IFNIL	31	-0.00229599	no	0.0207776	0.871596
mDCCD1c.STAT3.IFNIL	31	0.0806556	no	0.0512676	0.586348
CD56brightCD16negNK.4EBP1.IFNIL	30	0.0861787	no	-0.0238759	0.800924
mDCBDCA3.STAT1.IFNIL	30	0.0812465	no	-0.025411	0.853892
NKT.STAT3.IFNIL	30	-0.0530206	no	-0.107448	0.246815
CD161CD8T.Zap70_Syk.IFNIL	29	0.0648216	no	0.113128	0.222572
cMC.HLA.DR.IFNIL	29	0.0910262	no	0.00889651	0.923827
intMC.IkBa.IFNIL	29	-0.0442359	no	0.0169859	0.894881
intMC.STAT1.IFNIL	29	-0.0744072	no	-0.104375	0.415595
mDCBDCA3.CREB.IFNIL	29	-0.0452885	no	0.0338306	0.8063
CD45RACD14negCD123neg.Ki67.IFNIL	28	0.0739804	no	0.107874	0.244937
IgMpBcell.S6.IFNIL	28	0.0202749	no	0.00223947	0.980798
intMC.S6.IFNIL	28	-0.0395554	no	-0.00681485	0.957725
mDCBDCA3.PLCg2.IFNIL	28	0.0707024	no	0.0259825	0.850644
NKTKi67.STAT3.IFNIL	28	0.0760636	no	-0.0180538	0.846143
pDC.STAT5.IFNIL	28	0.0643297	no	-0.0439008	0.650353
Plasmablast.HLA.DR.IFNIL	28	-0.0572636	no	-0.148959	0.116995
DC.Ki67.IFNIL	27	0.0844795	no	0.0947594	0.307401
mDC.S6.IFNIL	27	-0.123933	no	0.0193154	0.835538
NKT.STAT5.IFNIL	27	-0.070528	no	-0.232625	0.0112471
CD8Tmem.CD38.IFNIL	26	0.0513804	no	-0.0315808	0.734242
CD8TnaiveCD38Ki67.STAT4.IFNIL	26	-0.0626894	no	-0.295947	0.0122162
mDCBDCA3.MAPKAPK2.IFNIL	26	-0.0679855	no	-0.0714328	0.60428
CD4TmemCD38Ki67.S6.IFNIL	25	-0.0198976	no	0.0371072	0.693789
CD56dimCD16posNK.IkBa.IFNIL	25	0.0724724	no	0.0278879	0.765342
IgMnBcell.STAT6.IFNIL	25	0.0786148	no	-0.0670843	0.470431
Ki67CD38CD4T.CD38.IFNIL	25	0.0436902	no	0.0625451	0.502908
NKTKi67.STAT6.IFNIL	25	-0.0590084	no	-0.18254	0.0478797
Ki67CD8.Zap70_Syk.IFNIL	24	0.0996125	no	0.0277172	0.76575
CD4Tnaive.HLA.DR.IFNIL	23	-0.0461612	no	-0.0889388	0.338195
CD4TnaiveCD38Ki67.PLCg2.IFNIL	23	0.0877314	no	0.0472693	0.645681
CD8TnaiveCD38Ki67.TBK1.IFNIL	23	-0.0995114	no	0.0834037	0.489249
IgMpBcell.STAT6.IFNIL	23	0.110079	no	-0.0578695	0.533643
MDSC.CD38.IFNIL	23	0.112848	no	0.0954899	0.362559
pDC.HLA.DR.IFNIL	23	0.00213138	no	-0.0398695	0.680622
intMC.PLCg2.IFNIL	22	-0.114889	no	-0.242081	0.0559379
Ki67CD4T.PLCg2.IFNIL	22	0.0865256	no	0.137877	0.136513
CD8Tmem.STAT5.IFNIL	21	-0.0277956	no	-0.3206	0.000400972
CD8TnaiveCD38Ki67.PLCg2.IFNIL	21	0.221327	no	-0.0286395	0.81259
Basophils.HLA.DR.IFNIL	20	0.0109652	no	-0.0326784	0.780764
CD161CD8T.STAT1.IFNIL	20	0.105845	no	-0.142866	0.122752
CD45RACD14negCD123neg.HLA.DR.IFNIL	20	0.0594183	no	-0.00901922	0.92278
CD4Tnaive.STAT3.IFNIL	20	-0.0893761	no	-0.0502845	0.588675
CD8Teff.HLA.DR.IFNIL	20	0.0349531	no	-0.0102778	0.912425
IgMpBcell.HLA.DR.IFNIL	20	0.0264237	no	0.0123708	0.894229
NKT.STAT1.IFNIL	20	-0.000443512	no	-0.157487	0.0885333
Basophils.STAT6.IFNIL	19	-0.0344817	no	-0.210675	0.0696352
CD4TmemCD38Ki67.STAT5.IFNIL	19	-0.0636991	no	-0.0838442	0.372996
CD8Tnaive.Zap70_Syk.IFNIL	19	0.0401261	no	0.0883324	0.341512
Granulocytes.TBK1.IFNIL	19	0.0486837	no	0.0531567	0.567534
mDC.4EBP1.IFNIL	19	0.0637857	no	0.0997751	0.282382
NKTKi67.MAPKAPK2.IFNIL	19	0.0408734	no	0.0478763	0.606673
CD4nCD8nT.STAT5.IFNIL	18	-0.076175	no	-0.247346	0.0069265
CD4TnaiveCD38Ki67.P38.IFNIL	18	0.0472893	no	-0.0820068	0.424552
DC.MAPKAPK2.IFNIL	18	0.0505289	no	0.0698453	0.452318
Ki67CD38CD4T.TBK1.IFNIL	18	-0.155098	no	0.0322434	0.730011
Ki67CD38CD4T.Zap70_Syk.IFNIL	18	0.057706	no	0.156308	0.0923878
Platelets.4EBP1.IFNIL	18	0.0438547	no	0.0903226	0.330702
NKTKi67.CD38.IFNIL	17	0.0530025	no	0.00750068	0.935751
pDC.4EBP1.IFNIL	17	0.0342578	no	0.124049	0.19874
Treg.Zap70_Syk.IFNIL	17	0.0332543	no	0.0105646	0.9096
DC.HLA.DR.IFNIL	16	0.0310294	no	0.0402107	0.665505
mDC.HLA.DR.IFNIL	16	0.00127661	no	0.0385618	0.678447
Basophils.PLCg2.IFNIL	15	-0.069281	no	0.11442	0.328333
mDCBDCA3.STAT5.IFNIL	15	-0.0053424	no	-0.148618	0.278855
ncMC.STAT3.IFNIL	15	0.0426128	no	0.0246558	0.793665
CD4TmemCD38Ki67.CREB.IFNIL	14	0.0266575	no	0.128238	0.171995
CD8TmemCD38Ki67.PLCg2.IFNIL	14	-0.0453212	no	-0.0757006	0.46835
Ki67CD38CD4T.CREB.IFNIL	14	0.0349366	no	0.11265	0.226562
Ki67CD4T.CREB.IFNIL	14	0.0398654	no	0.128574	0.165269
MDSC.STAT5.IFNIL	14	-0.0197743	no	-0.0912213	0.384506
Platelets.STAT5.IFNIL	14	0.0856245	no	-0.110202	0.234843
Platelets.STAT6.IFNIL	14	0.0195219	no	-0.0833588	0.369488
Treg.PLCg2.IFNIL	14	0.0585796	no	0.000770775	0.993391
Basophils.4EBP1.IFNIL	13	-0.0815503	no	-0.0187733	0.872987
Basophils.S6.IFNIL	13	-0.0610529	no	0.122179	0.296372
Bcell.STAT6.IFNIL	13	0.0334192	no	-0.0631921	0.496622
Granulocytes.P38.IFNIL	13	0.0316334	no	0.0149707	0.872171
intMC.Ki67.IFNIL	13	-0.00899118	no	0.13394	0.295306
Ki67CD38CD4T.STAT3.IFNIL	13	0.0736661	no	0.0306869	0.742577
mDC.STAT6.IFNIL	13	-0.0263283	no	-0.0251173	0.787174
CD161CD8T.HLA.DR.IFNIL	12	0.00436424	no	-0.0524511	0.572694
intMC.STAT3.IFNIL	12	0.0225511	no	0.0155512	0.903715
Ki67CD38CD8T.P38.IFNIL	12	-0.0565396	no	-0.0424549	0.661147
Ki67CD4T.CD38.IFNIL	12	-0.147733	no	-0.131156	0.156869
CD4TmemCD38Ki67.Erk1_2.IFNIL	11	-0.0713678	no	-0.0233954	0.803995
CD4Tnaive.CD38.IFNIL	11	-0.145509	no	0.0336756	0.717338
CD4TnaiveCD38Ki67.STAT4.IFNIL	11	-0.115525	no	-0.243052	0.0164471
CD4TnaiveCD38Ki67.STAT5.IFNIL	11	-0.108229	no	-0.277872	0.00585597
CD56dimCD16posNK.STAT6.IFNIL	11	0.154825	no	-0.0759888	0.415474
CD8Tmem.S6.IFNIL	11	-0.127577	no	-0.0468562	0.614368
Granulocytes.PLCg2.IFNIL	11	0.0251603	no	0.0539888	0.561477
MDSC.STAT4.IFNIL	11	-0.0711895	no	-0.0380953	0.716948
ncMC.4EBP1.IFNIL	11	-0.0460877	no	0.0612134	0.51577
ncMC.TBK1.IFNIL	11	0.0441927	no	0.128191	0.172154
cMC.STAT3.IFNIL	10	0.103652	no	0.101811	0.272626
Granulocytes.CREB.IFNIL	10	0.0815533	no	0.0601128	0.517874
Ki67CD4T.STAT6.IFNIL	10	-0.0109565	no	-0.063495	0.494556
Ki67CD8.STAT3.IFNIL	10	-0.032769	no	-0.0713792	0.442426
Ki67CD8.TBK1.IFNIL	10	-0.0277449	no	0.012689	0.891524
mDC.IkBa.IFNIL	10	-0.0561918	no	0.111862	0.227822
Treg.STAT6.IFNIL	10	0.0270261	no	-0.211273	0.0216434
CD161CD4T.CD38.IFNIL	9	-0.0352058	no	-0.065721	0.479518
CD45RACD14negCD123neg.STAT1.IFNIL	9	-0.0659494	no	-0.135258	0.144193
CD45RACD14negCD123neg.STAT3.IFNIL	9	0.00710449	no	0.00836732	0.928346
CD4Teff.STAT1.IFNIL	9	0.0810596	no	-0.112341	0.225823
CD4TmemCD38Ki67.MAPKAPK2.IFNIL	9	0.0346888	no	0.0553855	0.556595
CD56brightCD16negNK.P38.IFNIL	9	-0.0671585	no	-0.0813725	0.389417
DC.S6.IFNIL	9	0.0273747	no	0.116222	0.210093
IgMnBcell.STAT1.IFNIL	9	0.0514093	no	-0.0229718	0.804975
IgMpBcell.Zap70_Syk.IFNIL	9	0.0413882	no	0.0538396	0.562561
intMC.4EBP1.IFNIL	9	-0.00396791	no	0.0785501	0.540581
ncMC.CD38.IFNIL	9	0.0330925	no	0.0147059	0.876042
ncMC.Erk1_2.IFNIL	9	0.0859364	no	0.0994209	0.290445
NKTKi67.S6.IFNIL	9	0.11536	no	-0.00420283	0.963973
Plasmablast.IkBa.IFNIL	9	-0.0334641	no	-0.0232002	0.808156
Basophils.P38.IFNIL	8	-0.121429	no	-0.0435712	0.710507
CD45RACD14negCD123neg.STAT6.IFNIL	8	-0.0923993	no	-0.233752	0.0108478
CD4Teff.TBK1.IFNIL	8	-0.0859299	no	0.00908058	0.922256
CD56brightCD16negNK.IkBa.IFNIL	8	0.0200789	no	-0.0336718	0.722099
CD56dimCD16posNK.STAT3.IFNIL	8	-0.0520253	no	0.0316919	0.734456
Ki67CD38CD8T.MAPKAPK2.IFNIL	8	-0.0989569	no	0.025148	0.795198
Ki67CD38CD8T.TBK1.IFNIL	8	-0.168801	no	-0.0831442	0.390047
Ki67CD8.STAT4.IFNIL	8	-0.0497343	no	-0.300971	0.000927281
Bcell.S6.IFNIL	7	0.0882307	no	-0.0389146	0.67567
CD45RACD14negCD123neg.CD38.IFNIL	7	-0.298458	no	-0.0893125	0.336161
CD8Teff.MAPKAPK2.IFNIL	7	0.0671032	no	0.0582448	0.532772
CD8Tmem.CREB.IFNIL	7	0.0477682	no	0.0800533	0.388837
CD8TmemCD38Ki67.MAPKAPK2.IFNIL	7	-0.00398434	no	-0.0246562	0.813519
IgMnBcell.CD38.IFNIL	7	-0.0892116	no	-0.0107993	0.907601
Ki67CD4T.STAT3.IFNIL	7	-0.0618188	no	0.000997023	0.991451
NKT.CD38.IFNIL	7	-0.01949	no	-0.0931338	0.315811
pDC.CD38.IFNIL	7	-0.0593226	no	-0.0511832	0.597114
Basophils.CD38.IFNIL	6	0.0185244	no	0.116824	0.318205
Bcell.STAT1.IFNIL	6	0.10825	no	-0.0387133	0.677254
CD45RACD14negCD123neg.STAT5.IFNIL	6	-0.0526037	no	-0.216277	0.018659
CD56brightCD16negNK.HLA.DR.IFNIL	6	0.0450968	no	-0.111067	0.239416
CD8TmemCD38Ki67.TBK1.IFNIL	6	0.0215466	no	-0.0913633	0.381149
CD8Tnaive.HLA.DR.IFNIL	6	-0.0567707	no	-0.0279855	0.763549
cMC.STAT1.IFNIL	6	-0.141935	no	-0.0645419	0.487453
mDC.CD38.IFNIL	6	0.0616037	no	0.0537442	0.563254
mDCCD1c.CREB.IFNIL	6	0.024185	no	0.0300886	0.749566
mDCCD1c.PLCg2.IFNIL	6	0.06056	no	0.10687	0.255627
ncMC.CREB.IFNIL	6	0.125605	no	0.0423466	0.653174
NKT.HLA.DR.IFNIL	6	-0.0389277	no	-0.124597	0.178849
Platelets.STAT1.IFNIL	6	0.0415299	no	-0.0305319	0.742755
Treg.P38.IFNIL	6	-0.0333659	no	-0.0482022	0.604223
Basophils.Erk1_2.IFNIL	5	0.0301336	no	0.103238	0.378096
CD45RACD14negCD123neg.CREB.IFNIL	5	0.0320892	no	0.11603	0.210852
CD4nCD8nT.STAT1.IFNIL	5	0.0531863	no	-0.151141	0.102315
CD4nCD8nT.STAT3.IFNIL	5	0.00792827	no	-0.0588934	0.526416
CD4TnaiveCD38Ki67.TBK1.IFNIL	5	-0.108907	no	0.0108572	0.915941
CD56brightCD16negNK.STAT6.IFNIL	5	0.0566663	no	-0.0628294	0.506628
CD8Tmem.STAT3.IFNIL	5	-0.0445955	no	-0.100818	0.277356
CD8TmemCD38Ki67.P38.IFNIL	5	0.00641632	no	-0.00463349	0.964647
CD8TmemCD38Ki67.STAT1.IFNIL	5	-0.107357	no	-0.332214	0.00107066
CD8TnaiveCD38Ki67.STAT5.IFNIL	5	0.155543	no	-0.320448	0.00644071
IgMnBcell.STAT3.IFNIL	5	-0.0549485	no	-0.0880179	0.34324
intMC.MAPKAPK2.IFNIL	5	-0.037165	no	0.0721708	0.574047
Ki67CD38CD4T.S6.IFNIL	5	0.203127	no	0.0391732	0.674971
Ki67CD8.PLCg2.IFNIL	5	-0.0758402	no	-0.126787	0.171273
Plasmablast.MAPKAPK2.IFNIL	5	0.0167993	no	0.0741724	0.437022
Treg.Erk1_2.IFNIL	5	3.23456e-05	no	0.016681	0.857714
Treg.IkBa.IFNIL	5	-0.0215239	no	-0.066674	0.473156
Treg.STAT3.IFNIL	5	0.00138318	no	-0.0244232	0.792921
Basophils.STAT4.IFNIL	4	-0.0124499	no	-0.0395244	0.736363
CD161CD8T.CD38.IFNIL	4	-0.211781	no	-0.121992	0.188178
CD161CD8T.P38.IFNIL	4	-0.0747202	no	-0.0976507	0.292807
CD161CD8T.STAT3.IFNIL	4	0.062081	no	-0.0629275	0.49843
CD45RACD14negCD123neg.4EBP1.IFNIL	4	-0.0101412	no	0.00960977	0.917741
CD4Teff.HLA.DR.IFNIL	4	0.0447007	no	0.0944641	0.308917
CD4Teff.STAT5.IFNIL	4	0.0389594	no	-0.193054	0.0362129
CD4Tmem.Zap70_Syk.IFNIL	4	-0.018583	no	0.0473414	0.610703
CD4TmemCD38Ki67.STAT1.IFNIL	4	0.0680913	no	-0.0349461	0.710805
CD4TnaiveCD38Ki67.STAT6.IFNIL	4	0.0414814	no	-0.24501	0.0155728
CD56brightCD16negNK.CREB.IFNIL	4	0.0599549	no	-0.0638951	0.499431
CD56dimCD16posNK.S6.IFNIL	4	-0.0344312	no	-0.0311169	0.739098
CD8Teff.S6.IFNIL	4	-0.141644	no	-0.0264191	0.777371
DC.IkBa.IFNIL	4	0.00899935	no	0.0215817	0.816562
DC.STAT6.IFNIL	4	-0.0407727	no	-0.119255	0.198356
IgMnBcell.HLA.DR.IFNIL	4	0.0510916	no	-0.0571908	0.538462
Ki67CD38CD4T.STAT1.IFNIL	4	0.144721	no	-0.0616607	0.508978
Ki67CD38CD8T.PLCg2.IFNIL	4	-0.0145123	no	-0.0145781	0.880407
Ki67CD4T.S6.IFNIL	4	-0.000153185	no	-0.0223065	0.810516
mDC.CREB.IFNIL	4	0.0593146	no	0.0711683	0.443779
mDC.STAT5.IFNIL	4	-0.0437565	no	-0.0453032	0.626166
mDCCD1c.HLA.DR.IFNIL	4	0.0187474	no	0.025472	0.786993
ncMC.IkBa.IFNIL	4	0.0764256	no	0.0314628	0.738532
ncMC.STAT5.IFNIL	4	-0.0626761	no	-0.138867	0.138848
NKT.IkBa.IFNIL	4	0.0197472	no	0.0511434	0.582315
NKT.STAT6.IFNIL	4	-0.057549	no	-0.20957	0.0227482
Plasmablast.CREB.IFNIL	4	0.0105556	no	-0.013231	0.889878
Plasmablast.TBK1.IFNIL	4	-0.0886754	no	-0.00611971	0.948939
Bcell.Zap70_Syk.IFNIL	3	0.00913773	no	0.0881138	0.342713
CD38Bcell.CREB.IFNIL	3	0.0707991	no	0.020591	0.825592
CD4Teff.Erk1_2.IFNIL	3	-0.0934137	no	-0.0132106	0.887094
CD4Tmem.S6.IFNIL	3	-0.247727	no	-0.0256005	0.78318
CD4Tmem.STAT5.IFNIL	3	0.0384893	no	-0.15539	0.0929147
CD4TmemCD38Ki67.IkBa.IFNIL	3	-0.0985088	no	-0.0605481	0.520352
CD4TmemCD38Ki67.STAT6.IFNIL	3	0.0398202	no	-0.0540772	0.565969
CD4Tnaive.STAT1.IFNIL	3	-0.0307452	no	-0.062847	0.498981
CD4Tnaive.TBK1.IFNIL	3	-0.0800042	no	0.0392635	0.672927
CD4TnaiveCD38Ki67.STAT1.IFNIL	3	-0.0336086	no	-0.246269	0.0150321
CD56brightCD16negNK.Ki67.IFNIL	3	0.0953817	no	0.0481994	0.610574
CD56brightCD16negNK.STAT5.IFNIL	3	-0.0276742	no	-0.22456	0.0163065
cMC.IkBa.IFNIL	3	0.0356484	no	-0.0178505	0.847854
DC.STAT5.IFNIL	3	-0.0196593	no	-0.127005	0.17053
IgMnBcell.CREB.IFNIL	3	0.10716	no	0.0384928	0.678991
IgMpBcell.STAT1.IFNIL	3	0.0712967	no	-0.057766	0.534377
Ki67CD38CD4T.4EBP1.IFNIL	3	0.0215025	no	0.0956415	0.305001
Ki67CD38CD4T.STAT6.IFNIL	3	0.0311163	no	-0.0620184	0.506518
ncMC.STAT1.IFNIL	3	0.0809363	no	-0.129849	0.166626
Plasmablast.Erk1_2.IFNIL	3	0.0703275	no	0.0440718	0.644509
Plasmablast.STAT1.IFNIL	3	0.0406296	no	-0.0293289	0.758865
Platelets.Zap70_Syk.IFNIL	3	0.0385571	no	0.0794512	0.392426
T.STAT1.IFNIL	3	0.0915237	no	-0.0908403	0.327927
Treg.STAT4.IFNIL	3	-0.0164355	no	-0.200363	0.0295969
Bcell.HLA.DR.IFNIL	2	0.00744614	no	-0.0097018	0.916956
CD161CD8T.STAT5.IFNIL	2	-0.20694	no	-0.296415	0.00111734
CD45RACD14negCD123neg.IkBa.IFNIL	2	0.0687663	no	0.0351757	0.705315
CD45RACD14negCD123neg.PLCg2.IFNIL	2	-0.12712	no	-0.0237368	0.798616
CD4nCD8nT.STAT6.IFNIL	2	0.374071	no	-0.131116	0.156998
CD4Teff.P38.IFNIL	2	-0.206579	no	-0.0133524	0.88589
CD4Teff.Zap70_Syk.IFNIL	2	-0.0167981	no	0.0897167	0.33397
CD4Tnaive.STAT5.IFNIL	2	0.00779768	no	-0.153764	0.0964276
CD56brightCD16negNK.STAT1.IFNIL	2	0.188716	no	-0.176706	0.0600078
CD56dimCD16posNK.CREB.IFNIL	2	0.106486	no	0.0491838	0.598464
CD56dimCD16posNK.MAPKAPK2.IFNIL	2	0.188211	no	0.105779	0.256344
CD56dimCD16posNK.P38.IFNIL	2	-0.0882944	no	-0.00257536	0.978015
CD56dimCD16posNK.STAT1.IFNIL	2	-0.0205382	no	-0.146618	0.114697
CD56dimCD16posNK.STAT5.IFNIL	2	-0.119308	no	-0.158459	0.0879345
CD56dimCD16posNK.Zap70_Syk.IFNIL	2	-0.105115	no	0.0825099	0.376476
CD8Teff.PLCg2.IFNIL	2	0.02878	no	0.00935241	0.920283
CD8Teff.STAT3.IFNIL	2	-0.11515	no	-0.00391029	0.966624
CD8Tmem.P38.IFNIL	2	-0.00889567	no	-0.0821585	0.376445
Granulocytes.4EBP1.IFNIL	2	0.0177391	no	0.0203431	0.82692
Ki67CD38CD4T.PLCg2.IFNIL	2	0.0237076	no	0.0952209	0.307143
Ki67CD38CD8T.Erk1_2.IFNIL	2	-0.0454779	no	0.079997	0.408299
Ki67CD38CD8T.STAT1.IFNIL	2	-0.0750748	no	-0.322347	0.000630079
Ki67CD4T.4EBP1.IFNIL	2	-0.0150094	no	0.18114	0.0496453
Ki67CD4T.STAT1.IFNIL	2	0.0741154	no	-0.0456406	0.623595
Ki67CD8.CREB.IFNIL	2	0.0321102	no	-0.000671073	0.994246
mDCCD1c.CD38.IFNIL	2	0.0360635	no	0.0520391	0.580719
mDCCD1c.Ki67.IFNIL	2	-0.0822393	no	-0.0559671	0.552452
mDCCD1c.TBK1.IFNIL	2	-0.228886	no	0.0479908	0.610531
MDSC.TBK1.IFNIL	2	-0.0299779	no	0.0614352	0.558548
NKcell.STAT1.IFNIL	2	-0.0657493	no	-0.12462	0.178768
NKcell.STAT3.IFNIL	2	-0.0619953	no	0.0133946	0.885532
NKcell.STAT6.IFNIL	2	0.105639	no	-0.0703515	0.44904
Plasmablast.4EBP1.IFNIL	2	-0.0509057	no	-0.0856984	0.368958
Plasmablast.STAT5.IFNIL	2	-0.119257	no	-0.253205	0.0070673
Platelets.CREB.IFNIL	2	0.0704788	no	0.0577123	0.534758
Treg.MAPKAPK2.IFNIL	2	-0.0745303	no	-0.00298723	0.974389
Basophils.Ki67.IFNIL	1	0.350383	no	0.0978678	0.403531
CD161CD4T.STAT5.IFNIL	1	0.00958822	no	-0.158143	0.0871979
CD38Bcell.IkBa.IFNIL	1	0.126647	no	0.0428202	0.646659
CD38Bcell.STAT3.IFNIL	1	-0.00212277	no	-0.061529	0.509885
CD45RACD14negCD123neg.MAPKAPK2.IFNIL	1	0.0639658	no	0.0535133	0.564935
CD45RACD14negCD123neg.S6.IFNIL	1	0.0401376	no	0.0310496	0.738549
CD4nCD8nT.MAPKAPK2.IFNIL	1	0.0514126	no	0.037929	0.683438
CD4nCD8nT.PLCg2.IFNIL	1	0.137357	no	-0.00558333	0.952151
CD4nCD8nT.STAT4.IFNIL	1	-0.0251243	no	-0.127795	0.167865
CD4T.CREB.IFNIL	1	0.000250512	no	0.094372	0.309391
CD4T.STAT1.IFNIL	1	0.0561292	no	-0.0654699	0.481202
CD4Teff.4EBP1.IFNIL	1	-0.137303	no	0.116521	0.208914
CD4Teff.PLCg2.IFNIL	1	-0.0144733	no	0.00454796	0.961017
CD4Tmem.HLA.DR.IFNIL	1	-0.00969285	no	-0.0541853	0.560051
CD4TmemCD38Ki67.4EBP1.IFNIL	1	-0.0155449	no	0.0425969	0.651257
CD4Tnaive.4EBP1.IFNIL	1	-0.00366394	no	-0.0282579	0.761316
CD4Tnaive.STAT6.IFNIL	1	0.00237745	no	-0.0996946	0.282773
CD4Tnaive.Zap70_Syk.IFNIL	1	0.00172284	no	0.0697341	0.45304
CD56brightCD16negNK.CD38.IFNIL	1	-0.0330796	no	0.0329386	0.72791
CD8T.HLA.DR.IFNIL	1	-0.0410498	no	-0.0599739	0.518843
CD8T.STAT3.IFNIL	1	0.00443633	no	-0.0778291	0.402192
CD8Teff.Erk1_2.IFNIL	1	0.0495159	no	0.125838	0.176403
CD8Teff.Ki67.IFNIL	1	0.395434	no	0.00281163	0.975999
CD8Teff.STAT1.IFNIL	1	-0.237416	no	-0.292657	0.00136479
CD8Tmem.IkBa.IFNIL	1	-0.0622556	no	-0.0608606	0.512671
CD8Tmem.STAT1.IFNIL	1	-0.00713728	no	-0.187341	0.0422146
CD8Tnaive.STAT5.IFNIL	1	-0.0791696	no	-0.284213	0.00181428
cMC.CREB.IFNIL	1	0.0693373	no	0.0193116	0.83557
cMC.Ki67.IFNIL	1	0.00718992	no	0.0361536	0.697517
cMC.P38.IFNIL	1	-0.1831	no	-0.0164164	0.859948
cMC.S6.IFNIL	1	-0.000726336	no	0.00428336	0.963283
DC.4EBP1.IFNIL	1	-0.307071	no	-0.00649215	0.944374
DC.STAT1.IFNIL	1	-0.0731683	no	-0.0451268	0.627512
IgMnBcell.S6.IFNIL	1	0.0168475	no	-0.0806707	0.385178
IgMnBcell.Zap70_Syk.IFNIL	1	0.00879317	no	0.0934095	0.314374
intMC.STAT4.IFNIL	1	-0.28728	no	-0.0577469	0.653036
Ki67CD38CD4T.IkBa.IFNIL	1	0.00280372	no	0.0730047	0.434078
Ki67CD4T.STAT5.IFNIL	1	-0.137927	no	-0.139372	0.13227
Ki67CD4T.TBK1.IFNIL	1	-0.0798329	no	0.0525048	0.572301
Ki67CD4T.Zap70_Syk.IFNIL	1	0.0329737	no	0.0991616	0.285367
Ki67CD8.Erk1_2.IFNIL	1	-0.0638934	no	0.00312528	0.973206
Ki67CD8.STAT1.IFNIL	1	-0.33984	no	-0.291817	0.0013446
mDC.STAT3.IFNIL	1	0.0644492	no	0.0477727	0.607452
mDCCD1c.4EBP1.IFNIL	1	0.123931	no	0.0501725	0.594381
mDCCD1c.MAPKAPK2.IFNIL	1	0.000141729	no	0.0722226	0.443056
mDCCD1c.STAT1.IFNIL	1	0.249651	no	-0.0974084	0.300369
MDSC.PLCg2.IFNIL	1	0.0753017	no	-0.0517109	0.62253
NKcell.CD38.IFNIL	1	-0.333899	no	-0.00152238	0.986946
NKcell.Zap70_Syk.IFNIL	1	-0.000108074	no	0.0397281	0.669283
NKTKi67.4EBP1.IFNIL	1	0.105454	no	0.110294	0.23445
Platelets.Erk1_2.IFNIL	1	0.0524474	no	0.12069	0.192974
Platelets.S6.IFNIL	1	-0.0716936	no	-0.0168957	0.855902
T.HLA.DR.IFNIL	1	-3.58504e-05	no	-0.0884596	0.340815
T.STAT5.IFNIL	1	0.0549262	no	-0.187452	0.0420903

## Sheet: Proteome
Feature	SelectionFrequency	Model_coeff_med	Top10perc	rcoeff	p.value
MERTK	666	0.107444	yes	0.693886	6.6367e-14
NINJ1	606	0.126842	yes	0.625377	7.33638e-11
ACP5	596	0.105919	yes	0.509814	3.9099e-07
LAMP3	483	0.104922	yes	0.741293	1.47136e-16
IL15RA	481	0.0810484	yes	0.59619	8.86665e-10
CPVL	441	0.0777398	yes	0.392736	0.000153852
SFTPA2	438	0.0641741	yes	0.499418	7.29966e-07
ACP6	378	0.0551732	yes	0.625865	7.0216e-11
PRELP	311	0.0600522	yes	0.369615	0.000393957
SDC1	308	0.114614	yes	0.67305	6.81053e-13
CCL15	280	0.0561065	yes	0.52205	1.8251e-07
CBLN4	246	0.054731	yes	0.249888	0.0188736
DCBLD2	233	0.0755924	yes	0.448428	1.17865e-05
NTRK3	232	-0.0449143	yes	-0.413647	6.18e-05
CDHR2	222	0.0580004	yes	0.415022	5.80778e-05
FCN2	222	0.0501703	yes	0.35745	0.000628689
TPP1	222	0.0380519	yes	0.690496	9.82352e-14
IFNG	206	0.070877	yes	0.599346	6.85412e-10
FLT3LG	203	0.0477076	yes	0.225878	0.03434
LRP1	198	0.0554548	yes	0.45248	9.601e-06
IDUA	184	0.0466086	yes	0.421852	4.24882e-05
FLT4	181	0.0646892	yes	0.460401	6.38113e-06
CEACAM5	180	0.0488232	yes	0.405123	9.02881e-05
IDS	180	0.0616709	yes	0.530954	1.02853e-07
PON2	180	0.0532174	yes	0.572162	5.76355e-09
ADAMTS13	174	-0.0732739	yes	-0.162356	0.13071
GALNT7	171	0.0350128	yes	0.294063	0.00542124
CNTN4	169	-0.0345188	yes	-0.247321	0.0201729
FABP9	161	-0.0297691	yes	-0.10979	0.308546
PTPRF	160	0.0611049	yes	0.516937	2.51842e-07
CD276	156	0.044408	yes	0.390975	0.000165677
PRSS8	153	0.0619512	yes	0.586967	1.85194e-09
PDCD1LG2	150	0.0456185	yes	0.468294	4.2038e-06
GHRHR	149	-0.026104	yes	0.0497245	0.645464
KCNIP4	148	-0.0400337	yes	0.0766128	0.47804
FCGR2B	145	0.0432998	yes	0.356689	0.000646946
GZMH	144	0.0341412	yes	0.452636	9.52506e-06
GCG	143	0.0432454	yes	0.225236	0.0348683
MDK	140	0.0575598	yes	0.70609	1.54541e-14
CNTN5	136	-0.0600285	yes	-0.303224	0.00408189
L1CAM	134	-0.0383899	yes	-0.139465	0.194997
FUT8	132	0.0433828	yes	0.400152	0.0001121
TNR	128	0.0444644	yes	0.298585	0.00471784
AMBN	127	-0.0328477	yes	-0.28367	0.00740046
DSG4	127	-0.0365093	yes	-0.541442	5.12293e-08
GCNT1	125	0.0560291	yes	0.516389	2.606e-07
PDGFC	123	0.0474035	yes	0.60379	4.74751e-10
CLSPN	120	0.0548609	yes	0.501015	6.64084e-07
KDR	118	0.0572195	yes	0.259752	0.0145273
MLN	117	0.0337515	yes	0.472034	3.4369e-06
SIGLEC9	115	0.0347507	yes	0.629138	5.22117e-11
CALB2	108	0.0360918	yes	0.487335	1.47025e-06
ANXA5	105	0.072844	yes	0.552525	2.38887e-08
ITGB6	105	0.0518382	yes	0.307725	0.00353904
SLAMF1	105	-0.0315521	yes	0.342507	0.00108904
CDCP1	103	0.0701575	yes	0.659987	2.6702e-12
CCL27	101	0.0462376	yes	0.385585	0.000207316
GALNT10	101	0.0556452	yes	0.686965	1.46958e-13
IL33	100	0.0380481	yes	0.437894	1.98473e-05
GGA1	99	0.0489486	yes	0.40634	8.55825e-05
LY75	98	0.0347601	yes	0.261411	0.0138886
HPGDS	96	-0.0361759	yes	-0.316975	0.0026213
LRPAP1	96	0.0580114	yes	0.688617	1.21808e-13
KIR3DL1	95	0.0275313	yes	0.127181	0.237681
SCP2	92	0.0436637	yes	0.406909	8.34646e-05
CLEC4G	91	0.0394835	yes	0.429476	2.97328e-05
CX3CL1	91	0.0500424	yes	0.517331	2.45713e-07
IL13	91	0.0574511	yes	0.174164	0.104617
CRH	88	-0.0323769	yes	-0.358119	0.000613021
PDCD1	88	0.0499374	yes	0.558548	1.55967e-08
CLEC10A	87	-0.0233533	yes	-0.0884389	0.412573
SPOCK1	87	0.041801	yes	0.470476	3.73887e-06
CRHR1	85	0.0242214	yes	0.0903824	0.402337
IL4	85	0.0368694	yes	0.0480652	0.656535
FOLR1	81	0.0474731	yes	0.520253	2.04499e-07
SOST	81	0.0257809	yes	0.486574	1.53517e-06
TIGAR	81	0.0428395	yes	0.615432	1.76495e-10
EPHA10	80	-0.0364184	yes	0.110478	0.305506
IL5	79	0.0254615	yes	0.0359916	0.739201
RANGAP1	79	-0.0292532	yes	0.056426	0.601552
SLC39A5	78	0.0301513	yes	0.256517	0.0158457
S100A16	76	-0.0342465	yes	0.0608905	0.573054
DPEP2	68	0.0364105	yes	0.585702	2.04516e-09
ACE2	67	0.0299613	yes	0.561775	1.23683e-08
DDAH1	67	0.0782315	yes	0.745831	7.64367e-17
IL15	66	0.0367866	yes	0.506926	4.65997e-07
GH2	65	-0.0326184	yes	-0.0224054	0.835852
IL22RA1	65	0.0314017	yes	0.364628	0.000478221
FUCA1	64	-0.0335939	yes	0.223045	0.0367235
LEP	64	0.0427884	yes	0.50589	4.96083e-07
NID1	64	0.0654428	yes	0.676323	4.784e-13
PADI2	62	0.0292554	yes	0.527287	1.30516e-07
IL24	59	0.0383441	yes	0.392045	0.000158394
ACTN4	58	0.0516847	yes	0.437191	2.05374e-05
PKLR	58	-0.0271104	yes	0.192875	0.071797
SFRP1	58	0.0740045	yes	0.697949	4.11867e-14
ANGPTL3	57	-0.0232947	yes	0.0860461	0.42538
CTSB	57	-0.0317889	yes	-0.0283001	0.793526
SCLY	57	0.0402107	yes	0.634052	3.32447e-11
COL1A1	56	-0.0319385	yes	0.0305919	0.777222
AOC1	54	-0.016411	yes	0.0646584	0.549504
GFOD2	54	0.0420911	yes	0.121341	0.260093
CRLF1	53	0.0296184	yes	0.406524	8.48939e-05
IL19	53	0.0375334	yes	0.251831	0.0179383
MSLN	53	0.0263826	yes	0.546997	3.50706e-08
LGALS9	52	0.0552898	yes	0.772429	1.22113e-18
ADAMTS8	51	-0.0305993	yes	-0.126109	0.241691
ADGRG1	51	0.024313	yes	0.398639	0.00011965
TDGF1	50	0.0298289	yes	0.162971	0.129241
HYAL1	49	0.0354374	yes	0.408605	7.74307e-05
PLIN1	49	0.0475016	yes	0.380512	0.00025512
CRNN	48	-0.0256805	yes	-0.164126	0.126512
NGF	48	-0.0501437	yes	0.170301	0.112664
TNFRSF11A	48	0.0626752	yes	0.746152	7.29398e-17
TP53	48	0.0491412	yes	0.48045	2.16538e-06
XRCC4	48	0.0347329	yes	0.677075	4.40841e-13
LHB	47	0.0266519	yes	0.2677	0.0116841
CDHR1	46	-0.022679	yes	-0.0971388	0.367937
PRL	46	0.0376996	yes	0.411171	6.90646e-05
DEFB4A_DEFB4B	45	0.0275702	yes	0.291838	0.00580014
SIRT5	45	0.0406766	yes	0.476657	2.6707e-06
IL17RA	44	0.0368076	yes	0.398474	0.000120502
ALDH3A1	42	0.0301306	yes	0.152864	0.155067
BAIAP2	42	0.0314284	yes	0.520292	2.03996e-07
CTSH	42	0.045285	yes	0.587169	1.82279e-09
FCRLB	42	0.0343191	yes	0.627048	6.31126e-11
HSD11B1	42	0.0498905	yes	0.0442882	0.682011
IL1RAP	42	-0.0215194	yes	-0.28686	0.0067342
ITIH3	42	0.0356917	yes	0.489224	1.32016e-06
LGALS1	42	0.0566719	yes	0.744658	9.06611e-17
ECE1	41	0.0311285	yes	0.438549	1.92237e-05
LY9	41	0.0339958	yes	0.624737	7.76998e-11
SCGB1A1	41	0.0345105	yes	0.21607	0.0431884
WARS	41	0.0582026	yes	0.739166	1.99064e-16
IL17F	40	0.0217533	yes	0.203179	0.0576181
MME	40	0.0272951	yes	0.451114	1.02913e-05
GGH	39	0.0275873	yes	0.574426	4.8625e-09
IFNGR2	39	0.0323498	yes	0.415948	5.56901e-05
VAT1	39	0.0441732	yes	0.604899	4.32782e-10
AZU1	38	0.0256715	yes	0.57637	4.19801e-09
PRSS27	38	0.0423683	yes	0.237941	0.0255929
CD209	37	-0.0173656	yes	-0.035029	0.745936
FKBP7	37	0.0441384	yes	0.537692	6.59057e-08
OPTC	37	0.0256636	yes	0.0935085	0.386191
ADA	36	0.021608	no	0.590204	1.43394e-09
IL1B	36	0.0269764	yes	0.653478	5.14494e-12
WFDC2	36	0.0678273	yes	0.642495	1.50177e-11
CD200R1	35	0.0256351	no	0.319955	0.00237495
CDH17	35	-0.0254248	no	-0.247797	0.019926
DCN	35	0.0245945	no	0.399512	0.000115239
BMP4	34	-0.0346817	no	-0.326818	0.00188483
CA6	34	-0.0349666	no	-0.442708	1.56752e-05
FABP4	34	0.0226391	no	0.624903	7.65587e-11
RNASE3	34	0.0151109	no	0.610977	2.58969e-10
TNFRSF4	34	0.0466295	no	0.573684	5.14201e-09
CNTN3	33	0.0291061	no	0.0722399	0.503588
CNTNAP2	33	0.0422076	no	-0.00232854	0.982822
CST5	33	0.0451798	no	0.335063	0.00141781
IGFBP3	33	-0.0277242	no	-0.130765	0.224607
CCL22	32	0.0272369	no	0.436526	2.12101e-05
CXCL13	32	0.0512823	no	0.698242	3.97798e-14
KIR2DL3	32	0.0283536	no	0.336401	0.00135277
RTN4R	32	0.0376777	no	0.383522	0.000225659
WISP1	32	0.0354981	no	0.736178	3.02913e-16
CR2	31	-0.0456435	no	-0.137696	0.200777
TNXB	31	-0.0358365	no	-0.325969	0.00194009
CCL8	30	0.0624591	no	0.523519	1.6622e-07
CRTAC1	30	-0.0262637	no	-0.419241	4.79187e-05
SPINK6	30	0.0357963	no	0.38696	0.000195863
VWA1	30	0.0629685	no	0.783629	1.80283e-19
ARTN	29	0.0182503	no	0.232699	0.0291288
IL7R	29	-0.0398877	no	-0.183057	0.0877984
SLC39A14	29	0.0347631	no	0.418065	5.05684e-05
APOM	28	-0.0330891	no	-0.355699	0.000671428
BLVRB	28	-0.0322416	no	0.214364	0.0449059
IL18R1	28	0.0386185	no	0.718448	3.26909e-15
ITM2A	28	0.0324861	no	0.149678	0.163959
NOMO1	28	0.0227424	no	0.724159	1.55017e-15
TSLP	28	0.0259025	no	0.316025	0.00270461
AKR1C4	27	0.0189208	no	0.236439	0.0265666
ENPP7	27	-0.0530043	no	0.00909416	0.932983
INHBC	27	0.0113812	no	0.42881	3.06858e-05
RETN	27	0.0509871	no	0.509823	3.90771e-07
TCL1A	27	-0.0343212	no	-0.0242755	0.822367
CCS	26	0.0341721	no	0.552901	2.32672e-08
COL9A1	26	0.036039	no	-0.130527	0.22546
KIT	26	-0.0612746	no	-0.460401	6.38113e-06
PLA2G10	26	0.0377982	no	0.13346	0.215115
VEGFA	26	0.0261346	no	0.604789	4.3678e-10
ADAMTS16	25	0.023396	no	0.327876	0.00181804
FAP	25	-0.0185154	no	-0.236944	0.0262356
ST6GAL1	25	0.0578816	no	0.708519	1.14601e-14
ALPP	24	0.0200045	no	0.438738	1.90476e-05
CXCL11	24	0.0301121	no	0.650232	7.09293e-12
ENPP5	24	-0.0123472	no	-0.508063	4.34974e-07
IL1R2	24	-0.0174898	no	-0.114447	0.288349
IL4R	24	0.0505784	no	0.622357	9.60968e-11
VNN2	24	0.0251004	no	0.277509	0.00885312
CCL18	23	0.0372577	no	0.469284	3.98646e-06
LRIG1	23	0.0259558	no	0.63187	4.06631e-11
MDGA1	23	-0.0203131	no	-0.147762	0.169484
PSPN	23	0.0186289	no	-0.0354966	0.742663
TNFSF13B	23	0.0297055	no	0.500133	6.99743e-07
WFIKKN2	23	0.024183	no	-0.0233771	0.828839
EPCAM	22	-0.0432934	no	-0.222614	0.0370979
IFNL1	22	0.0270103	no	0.546786	3.55832e-08
ITGB1BP1	22	0.0229019	no	0.499885	7.10068e-07
LGALS3	22	0.0303441	no	0.62306	9.02678e-11
SIGLEC6	22	0.0228109	no	0.432532	2.57073e-05
CD34	21	-0.0251258	no	-0.161504	0.132771
CD38	21	0.0598301	no	0.597428	8.01793e-10
ENAH	21	0.0347206	no	0.539241	5.94126e-08
GPA33	21	-0.0125974	no	-0.221276	0.0382813
RGMA	21	-0.0196473	no	-0.10534	0.328686
TNNI3	21	-0.0204554	no	-0.0909874	0.399181
CNDP1	20	-0.016992	no	-0.167037	0.119829
PLA2G2A	20	-0.016667	no	0.250218	0.0187119
SELPLG	20	0.00889635	no	0.039833	0.712523
TCL1B	20	0.0187589	no	-0.0609547	0.572649
CBLIF	19	-0.0178832	no	0.099174	0.357938
GZMB	19	0.0246723	no	0.494192	9.91387e-07
KLK12	19	0.0255626	no	0.188168	0.0791472
KLRD1	19	0.0239578	no	0.568981	7.30253e-09
PLA2G1B	19	-0.0171691	no	0.150246	0.162346
B4GAT1	18	0.0101358	no	0.26749	0.0117523
DNER	18	-0.0250847	no	-0.0701864	0.515825
HMBS	18	-0.0475934	no	0.188884	0.077992
ICAM1	18	0.0480985	no	0.626534	6.61071e-11
JCHAIN	18	0.0239818	no	0.413848	6.12405e-05
NPTXR	18	0.0138256	no	0.0350198	0.746001
PTN	18	0.0416945	no	0.477161	2.59764e-06
RARRES2	18	0.0503496	no	0.636041	2.76286e-11
TNFRSF6B	18	0.0490289	no	0.664928	1.6054e-12
TXNDC15	18	0.0196065	no	0.524913	1.52052e-07
AMN	17	0.0181766	no	0.272623	0.0101776
CTSV	17	-0.038162	no	-0.31402	0.00288808
EPHA1	17	0.0370195	no	0.279923	0.00825662
EPO	17	0.0539804	no	0.355213	0.00068375
FGF21	17	0.0240715	no	0.427315	3.29269e-05
FLT3	17	-0.0205034	no	-0.148419	0.167575
IL17RB	17	0.0340438	no	0.168673	0.116195
IL2	17	0.0166559	no	0.173202	0.106578
ITGA11	17	-0.0242815	no	-0.42616	3.47629e-05
LPO	17	0.0140482	no	0.257588	0.015398
LRRN1	17	-0.0177369	no	-0.221946	0.0376849
PI3	17	0.0422995	no	0.34985	0.000834146
PON3	17	-0.0174444	no	-0.516864	2.52998e-07
DPP6	16	-0.0451862	no	-0.177364	0.0982977
GPC1	16	0.0150407	no	0.28565	0.00698041
NRTN	16	0.0217346	no	0.261897	0.0137063
PODXL2	16	0.0363184	no	0.392497	0.000155406
SSC4D	16	0.0220347	no	-0.0479827	0.657088
TFPI2	16	0.0515809	no	0.616998	1.54025e-10
ANG	15	0.0498722	no	0.378003	0.000282344
CREG1	15	0.0172591	no	0.61073	2.64498e-10
CXCL14	15	-0.049448	no	-0.0132471	0.902505
EIF5A	15	0.0211006	no	0.145856	0.175116
ENG	15	-0.0239749	no	0.0353865	0.743432
ENTPD5	15	0.042572	no	0.298739	0.00469541
GNLY	15	0.0181194	no	0.521062	1.94304e-07
LRRC25	15	0.0252888	no	0.620344	1.14843e-10
LY96	15	0.0171936	no	0.511409	3.54619e-07
MATN3	15	0.0432754	no	0.347852	0.000897499
SSC5D	15	0.0388414	no	0.367387	0.000429753
BST1	14	0.0072278	no	0.148064	0.168603
CSF2RA	14	-0.0120035	no	0.171157	0.11084
FRZB	14	0.0265819	no	0.372155	0.000356503
LSM1	14	0.0258449	no	0.470192	3.79656e-06
LYN	14	-0.0271835	no	-0.0751283	0.486634
OXT	14	0.0427264	no	0.430737	2.80056e-05
ADM	13	0.0379542	no	0.527635	1.27611e-07
ARSA	13	0.0346624	no	0.557402	1.69256e-08
CEACAM21	13	0.01726	no	0.332854	0.00153139
ERBB3	13	0.0305487	no	0.521493	1.89073e-07
IL18RAP	13	0.0241538	no	0.185367	0.0838001
LILRB2	13	0.0295248	no	0.446363	1.30722e-05
LILRB5	13	-0.0389096	no	0.00165015	0.987826
NCLN	13	0.0167305	no	0.21573	0.0435264
OMG	13	-0.0317094	no	-0.328785	0.00176233
PPY	13	0.0176192	no	0.168599	0.116356
PSMA1	13	-0.0114813	no	0.0134809	0.900793
TPSAB1	13	0.00437435	no	0.0922159	0.392819
BPIFB1	12	0.0376707	no	-0.0722582	0.503479
CDHR5	12	0.0280557	no	0.266096	0.0122153
CLMP	12	0.0306112	no	0.4222	4.18086e-05
CPPED1	12	0.0451846	no	0.462464	5.72749e-06
DLK1	12	0.0246132	no	0.00520714	0.961597
DUOX2	12	0.0255976	no	-0.0837543	0.437858
GALNT3	12	0.0360199	no	0.386566	0.000199085
ICAM3	12	0.0210241	no	0.449079	1.14066e-05
IL10	12	-0.0270962	no	0.219103	0.0402694
IL12RB1	12	0.0307349	no	0.706411	1.48583e-14
IL20RA	12	0.0152413	no	0.298105	0.00478843
KRT14	12	0.0344162	no	0.356047	0.000662719
MMP13	12	-0.0188323	no	-0.100531	0.351367
OLR1	12	0.0650739	no	0.612041	2.3645e-10
PDGFRB	12	0.0296708	no	0.0954295	0.376465
PM20D1	12	0.0163275	no	0.085006	0.431017
SIGLEC15	12	-0.00479706	no	0.12334	0.252267
SMAD5	12	0.0309947	no	0.109121	0.311522
TIMD4	12	-0.0262634	no	0.297229	0.0049198
CD33	11	-0.03171	no	-0.0561784	0.60315
CD6	11	0.019245	no	0.227739	0.0328459
FXYD5	11	0.0289983	no	0.52483	1.52858e-07
GDF15	11	0.0409298	no	0.616001	1.67997e-10
GDF2	11	-0.0101861	no	-0.0530388	0.623582
HAVCR1	11	0.054287	no	0.521805	1.85373e-07
HBQ1	11	-0.00813751	no	0.148073	0.168576
LTBR	11	0.0646497	no	0.700195	3.15302e-14
PCDH1	11	0.0187095	no	0.410466	7.12774e-05
SPINT1	11	0.0338959	no	0.540711	5.38212e-08
TYRO3	11	0.00539862	no	0.123555	0.251431
ADGRG2	10	-0.0193991	no	-0.301372	0.00432598
CCL24	10	0.0278102	no	-0.0665194	0.538048
CTSD	10	0.0262771	no	0.733336	4.49187e-16
LAMA4	10	0.0485834	no	0.525607	1.45427e-07
LILRB1	10	0.0331774	no	0.470146	3.80594e-06
MEGF9	10	0.0466939	no	0.416598	5.4069e-05
MMP3	10	0.0175708	no	0.0811324	0.452384
NTRK2	10	-0.0382573	no	-0.0923625	0.392064
RBP5	10	0.0210633	no	0.515094	2.82465e-07
RGS8	10	-0.0171556	no	-0.123532	0.251521
SMPDL3A	10	-0.0105664	no	0.142105	0.186595
TGM2	10	-0.0444039	no	0.247834	0.0199071
AGRP	9	0.0862548	no	0.327839	0.00182032
ATP6V1D	9	0.011855	no	0.335833	0.00138005
CCL11	9	0.0235104	no	0.401399	0.000106212
CCL13	9	0.0632205	no	0.419129	4.81652e-05
CD1C	9	-0.0510565	no	-0.277702	0.00880419
CDH6	9	-0.0409671	no	-0.0732575	0.49758
CEP164	9	0.0447372	no	0.533658	8.61281e-08
CES3	9	-0.0218931	no	0.0999899	0.353977
CKMT1A_CKMT1B	9	-0.0312324	no	0.0424822	0.694321
CLEC6A	9	0.0391586	no	0.605137	4.2424e-10
CNTN1	9	-0.0320428	no	-0.372677	0.000349214
DGKZ	9	0.0272744	no	0.495164	9.36887e-07
ENTPD6	9	0.00576772	no	0.477297	2.57835e-06
EPS8L2	9	0.053876	no	0.538866	6.09294e-08
ERBB4	9	-0.0227571	no	0.145699	0.175585
FABP1	9	0.0340231	no	0.521411	1.90065e-07
FCGR3B	9	-0.0123486	no	0.127676	0.235844
IL10RA	9	0.0235918	no	0.251446	0.0181203
IL1A	9	-0.0103328	no	0.245603	0.0210846
ITGB2	9	-0.024797	no	0.420611	4.49922e-05
LY6D	9	0.0351411	no	0.398774	0.000118959
MAGED1	9	0.0249782	no	0.552287	2.4291e-08
NOS1	9	0.0562551	no	0.333715	0.00148615
RARRES1	9	-0.0397263	no	0.352545	0.000755156
SLC16A1	9	0.0384211	no	0.50589	4.96083e-07
ST3GAL1	9	0.0094508	no	0.183157	0.0876208
TNFSF13	9	0.0189009	no	0.665368	1.53357e-12
VEGFD	9	0.027332	no	0.00903915	0.933387
ADAM23	8	0.029754	no	0.147303	0.170826
AFP	8	0.0224273	no	0.0534513	0.620881
CA1	8	-0.011298	no	0.147193	0.171149
CCDC80	8	0.0123177	no	0.3808	0.000252164
CGA	8	0.0267927	no	0.126273	0.241073
CHGB	8	0.0242904	no	0.0353224	0.743882
CNPY2	8	0.0270559	no	0.525912	1.42606e-07
CST6	8	-0.0225174	no	-0.0376784	0.727446
FASLG	8	-0.0330546	no	-0.0316737	0.76956
FGF23	8	-0.0487971	no	0.257989	0.0152333
HEBP1	8	0.0193956	no	0.37321	0.000341915
ICAM4	8	0.0288422	no	0.43101	2.76439e-05
IL18	8	0.0347262	no	0.714743	5.25312e-15
IL1RN	8	0.0333217	no	0.719166	2.9793e-15
ITGAM	8	-0.0430477	no	0.224778	0.0352497
MAPT	8	-0.00821741	no	0.182158	0.0893936
MFGE8	8	0.0796399	no	0.368552	0.000410689
MICB_MICA	8	0.00963274	no	0.216289	0.0429719
PDGFRA	8	0.0330881	no	0.411896	6.68609e-05
PILRB	8	0.0157292	no	0.509768	3.92085e-07
PLA2G15	8	0.0390094	no	0.656167	3.93144e-12
PLAUR	8	0.0262909	no	0.737479	2.52467e-16
PPM1A	8	0.0165961	no	0.313996	0.00289038
SPINK5	8	0.0202211	no	0.0616056	0.568548
TREM2	8	0.0200661	no	0.537151	6.83275e-08
TSHB	8	0.0369135	no	0.0122478	0.909828
CASC4	7	0.130054	no	0.787369	9.27762e-20
CSF3	7	0.00867476	no	0.405093	9.04042e-05
DPEP1	7	-0.0203116	no	-0.0634116	0.557245
HMOX1	7	0.0684232	no	0.362086	0.000527259
KLK1	7	0.0121686	no	-0.294286	0.00538444
MMP10	7	0.0317513	no	0.184395	0.0854639
OBP2B	7	0.0359782	no	0.051778	0.631869
PROK1	7	0.0403383	no	0.350024	0.000828822
PTH1R	7	0.00921898	no	0.19239	0.0725281
SFTPD	7	0.0315596	no	0.154711	0.150079
TIE1	7	0.0116481	no	0.387446	0.000191958
TNFRSF12A	7	0.0173794	no	0.363473	0.000499959
TNFSF10	7	0.0195124	no	0.114126	0.289712
VWC2	7	0.0151377	no	0.524961	1.51583e-07
ADAM22	6	0.0159806	no	0.118875	0.269976
BCL2L11	6	0.0312354	no	0.560427	1.36302e-08
CALCA	6	0.0219352	no	0.428379	3.1317e-05
CD28	6	0.0251321	no	0.367682	0.000424848
CD74	6	0.103277	no	0.723187	1.76231e-15
CELA3A	6	-0.0130009	no	0.0688296	0.523993
CPXM1	6	0.0203105	no	0.384036	0.000220959
DDR1	6	0.0224377	no	0.350172	0.000824316
DKK1	6	0.0062943	no	0.610537	2.68877e-10
GFAP	6	0.0220768	no	0.236292	0.0266633
HS6ST1	6	0.0672151	no	0.387327	0.000192909
LTA	6	0.0218233	no	0.0770895	0.475297
LYPD3	6	0.0114234	no	-0.045755	0.672073
LYPD8	6	0.0119746	no	0.10737	0.319397
METAP1	6	0.0511696	no	0.358585	0.000602321
MFAP3	6	0.00844103	no	0.161476	0.132838
MMP7	6	0.0425941	no	0.286448	0.00681726
MPO	6	0.0613558	no	0.615863	1.70016e-10
PNLIPRP2	6	0.0143913	no	-0.0821224	0.446867
RNASET2	6	0.038282	no	0.703673	2.07465e-14
SCG2	6	0.0511314	no	0.089759	0.405604
TACSTD2	6	0.0551318	no	0.266389	0.0121166
VSTM2L	6	-0.00621467	no	0.257176	0.0155691
VWF	6	-0.0172272	no	0.355855	0.000667519
AGRN	5	0.180545	no	0.662682	2.02551e-12
AHSP	5	-0.0207732	no	0.16485	0.124823
AKR1B1	5	0.0546821	no	0.38994	0.000173023
ARNT	5	0.00608381	no	0.189428	0.0771235
BTN3A2	5	0.0269767	no	0.66986	9.56845e-13
CCL16	5	-0.0468901	no	-0.137916	0.200053
CCL17	5	0.0291804	no	0.270038	0.010946
CCN1	5	0.014587	no	0.21848	0.0408555
CD109	5	0.00873442	no	0.186702	0.0815569
CD177	5	0.0111987	no	0.287694	0.00656895
CLPS	5	-0.00190595	no	0.367351	0.000430366
CXCL9	5	0.0211681	no	0.592321	1.21106e-09
EDIL3	5	0.0104688	no	-0.103708	0.336275
ENTPD2	5	0.00626134	no	0.124614	0.247361
FCRL3	5	-0.00476952	no	0.157782	0.142057
FGF2	5	0.0136417	no	0.362455	0.000519854
GFRA1	5	0.0917544	no	0.659281	2.86928e-12
GGT5	5	0.0226051	no	0.300896	0.00439088
HLA.DRA	5	-0.0161055	no	0.294378	0.0053694
KYNU	5	0.0466865	no	0.58342	2.44359e-09
LAG3	5	0.0199304	no	0.545136	3.98479e-08
LEPR	5	-0.0197306	no	0.164062	0.126662
LILRA2	5	0.0451932	no	0.380955	0.000250573
LPL	5	-0.0180496	no	-0.193627	0.0706756
LTA4H	5	0.0650177	no	0.580614	3.03539e-09
MASP1	5	0.00903675	no	0.384496	0.000216823
MCAM	5	-0.0327353	no	-0.155187	0.148814
MEGF10	5	-0.0115665	no	-0.251171	0.0182514
MUC16	5	0.00646184	no	0.0473318	0.661453
NAMPT	5	0.0721903	no	0.641743	1.61348e-11
NPTX1	5	-0.0261647	no	-0.000256691	0.998106
NXPH1	5	-0.00109744	no	0.000449207	0.996686
SERPINA9	5	-0.0511799	no	0.169846	0.113641
SNCG	5	0.00981009	no	0.480423	2.1687e-06
TFF3	5	0.00316981	no	0.417268	5.24436e-05
THOP1	5	0.105126	no	0.56348	1.09307e-08
TNFRSF8	5	0.0962679	no	0.717971	3.47627e-15
UXS1	5	0.00921778	no	0.290894	0.00596796
VAMP5	5	0.0162809	no	0.478048	2.47366e-06
WFIKKN1	5	0.0235762	no	0.156498	0.14537
ADAMTS15	4	0.0113638	no	0.0999166	0.354332
AGR2	4	0.0393256	no	0.301299	0.00433591
AGR3	4	0.0354827	no	0.122166	0.256842
AMFR	4	0.0161653	no	0.563581	1.08509e-08
AMY2B	4	-0.030668	no	-0.0106251	0.921734
ANGPTL2	4	0.0135394	no	0.626305	6.74875e-11
CA9	4	0.0573388	no	0.350062	0.000827658
CANT1	4	0.129952	no	0.688533	1.22981e-13
CHEK2	4	-0.0136961	no	0.187182	0.0807612
CLSTN2	4	-0.0222677	no	0.00982756	0.927592
CTRC	4	-0.0121799	no	-0.132223	0.219438
CXCL10	4	0.0554268	no	0.677038	4.42605e-13
EGFL7	4	0.0345013	no	0.579698	3.25688e-09
ENPP2	4	-0.0357063	no	0.197422	0.0652278
ERP44	4	0.0115601	no	0.506431	4.80152e-07
FCER2	4	-0.0373032	no	0.280635	0.00808739
FCGR2A	4	0.0223709	no	0.431727	2.67152e-05
FST	4	-0.0207063	no	0.303417	0.00405724
GFRA2	4	-0.00726012	no	0.0895665	0.406616
GZMA	4	0.0216725	no	0.634464	3.19967e-11
HSPB6	4	0.0456565	no	0.248164	0.0197378
IL17C	4	0.00861516	no	0.352087	0.000768089
IL20	4	-0.00303491	no	0.0416846	0.699783
IVD	4	0.0105344	no	0.37947	0.00026612
KLK14	4	-0.0161261	no	0.236655	0.0264243
KLK8	4	0.0116965	no	0.0670285	0.534935
LYPD1	4	-0.00593075	no	0.0622381	0.564577
MEPE	4	0.051608	no	0.0292627	0.786667
NDRG1	4	0.0105251	no	0.514161	2.99283e-07
NELL1	4	-0.0279201	no	0.26076	0.0141362
PRTN3	4	0.0375663	no	0.611765	2.42087e-10
QPCT	4	-0.0376455	no	0.0646492	0.549561
SCGN	4	-0.00615662	no	0.0596621	0.580832
SIRPA	4	0.018512	no	0.417671	5.14873e-05
SIT1	4	0.0218881	no	0.240234	0.0241647
SLITRK6	4	0.0216489	no	0.0726066	0.501418
SMOC2	4	0.0166849	no	0.381661	0.00024348
TINAGL1	4	0.0638323	no	0.578432	3.58804e-09
TLR3	4	0.0162784	no	0.391067	0.000165041
TP53INP1	4	0.0212934	no	-0.0222128	0.837243
XPNPEP2	4	-0.0209124	no	-0.247211	0.0202303
ACAN	3	0.030654	no	0.15285	0.155106
ANGPTL7	3	0.0556799	no	-0.0216995	0.840955
BAMBI	3	0.0966193	no	0.339601	0.00120811
BLMH	3	0.0238111	no	0.628194	5.68912e-11
C4BPB	3	0.0620197	no	0.545741	3.82306e-08
CA12	3	0.0508102	no	0.252684	0.0175407
CCL2	3	0.0316263	no	0.471952	3.45229e-06
CD22	3	-0.0320591	no	0.231919	0.0296882
CD300LF	3	0.0612311	no	0.387052	0.00019512
CD5	3	0.014479	no	0.461327	6.07949e-06
CD8A	3	0.0762362	no	0.0579936	0.591474
CDH5	3	-0.00181455	no	-0.192847	0.0718383
CDNF	3	0.0175373	no	0.3634	0.000501369
CLUL1	3	0.000380435	no	0.102924	0.339962
COL18A1	3	0.0235526	no	0.528506	1.20616e-07
CXCL8	3	0.0186507	no	0.651048	6.54524e-12
DCTPP1	3	0.0234855	no	0.590176	1.43707e-09
DKKL1	3	0.00148598	no	0.169626	0.114117
DPP4	3	0.00852432	no	-0.0565729	0.600604
EGFR	3	-0.00452186	no	-0.136711	0.20405
EPHB4	3	0.00577892	no	0.5093	4.03428e-07
FABP2	3	0.0117021	no	0.132764	0.217541
FAS	3	0.022769	no	0.477003	2.62032e-06
FGF19	3	0.0244263	no	0.210724	0.0487592
FGFBP1	3	0.00112894	no	0.0249998	0.817158
FOSB	3	-0.0055061	no	0.364665	0.000477546
GALNT2	3	0.054897	no	0.37529	0.000314779
IKZF2	3	-0.0161724	no	0.0721665	0.504022
IL17A	3	-0.0144404	no	0.0688571	0.523826
IL32	3	0.0281285	no	0.361099	0.000547509
ITGB7	3	0.0161247	no	0.0268699	0.803745
KIRREL2	3	-0.0192162	no	0.28902	0.00631368
KLK11	3	0.0168756	no	0.223604	0.0362423
LAIR2	3	0.0304288	no	0.533017	8.98452e-08
MET	3	0.0105531	no	0.0719099	0.505544
MFAP5	3	-0.0452674	no	0.014778	0.891303
MMP8	3	0.0441071	no	0.59234	1.20928e-09
MMP9	3	-0.10641	no	0.481479	2.04474e-06
MUC13	3	0.0390975	no	0.443608	1.49924e-05
MYOC	3	-0.0209187	no	0.00753568	0.944447
NAAA	3	-0.0456381	no	0.0674734	0.532221
NCS1	3	0.00750465	no	0.00131095	0.990328
NEFL	3	0.0955829	no	0.513765	3.06715e-07
NFASC	3	0.00421313	no	0.405304	8.95714e-05
NFATC3	3	-0.0111614	no	0.283487	0.00744046
NPY	3	-0.0549828	no	-0.150851	0.160641
ODAM	3	-0.00119368	no	-0.0248256	0.81841
OSM	3	0.0520355	no	0.600783	6.09054e-10
PAG1	3	0.0484259	no	0.510364	3.78066e-07
PAPPA	3	0.0490723	no	0.205334	0.0549639
PCOLCE	3	0.00534693	no	0.052979	0.623975
PHOSPHO1	3	0.0498857	no	0.310567	0.00323046
PLA2G7	3	-0.0239502	no	0.0171158	0.874239
PLXDC1	3	-0.00267467	no	-0.283001	0.00754737
PRCP	3	0.0692022	no	0.492645	1.08438e-06
RASA1	3	-0.022707	no	0.0225795	0.834594
RBP2	3	0.00200113	no	0.289914	0.00614659
RRM2	3	0.0598923	no	0.586674	1.89512e-09
RTBDN	3	0.0794197	no	0.115428	0.284209
SELE	3	0.022011	no	0.359815	0.000574901
SERPINA11	3	-0.0065845	no	0.198742	0.0634146
SERPINA12	3	0.00276582	no	0.10384	0.335655
SFTPA1	3	0.0290254	no	0.502269	6.16358e-07
SHMT1	3	0.0173595	no	0.538315	6.32158e-08
SLITRK2	3	0.0122313	no	0.281662	0.00784893
SMOC1	3	0.111725	no	0.496356	8.73913e-07
SRP14	3	0.0198831	no	0.385869	0.0002049
TANK	3	0.0112909	no	0.319588	0.0024041
TFRC	3	-0.0194587	no	0.45127	1.02102e-05
THBS4	3	-0.0121605	no	0.0450032	0.677159
TNFRSF10A	3	0.0443622	no	0.738479	2.1936e-16
VCAN	3	0.0508614	no	0.438766	1.90221e-05
WASF1	3	0.0444289	no	0.319047	0.00244769
WIF1	3	0.00658019	no	0.291077	0.00593504
ADCYAP1R1	2	0.00448367	no	-0.101539	0.346531
AMIGO2	2	0.00242555	no	0.405992	8.69052e-05
ANKRD54	2	0.0210145	no	0.412886	6.39538e-05
ANPEP	2	0.040366	no	0.152282	0.156664
ATP6AP2	2	0.0346406	no	0.438362	1.93999e-05
B4GALT1	2	0.0480898	no	0.484392	1.73664e-06
BCR	2	0.0551627	no	0.398392	0.00012093
CA4	2	0.0334093	no	0.371595	0.000364458
CCL28	2	0.0222934	no	0.330727	0.00164845
CCL7	2	0.0410703	no	0.734252	3.95794e-16
CDSN	2	0.0515249	no	0.168279	0.117063
CES2	2	0.018567	no	0.133268	0.215783
CFC1	2	0.0432071	no	0.472603	3.3326e-06
CHI3L1	2	0.0114197	no	0.572776	5.50451e-09
CKAP4	2	0.0840259	no	0.726423	1.14725e-15
CLEC4C	2	-0.0113912	no	0.000760902	0.994386
CLPP	2	0.00724899	no	0.312483	0.00303624
COL6A3	2	0.0271229	no	0.395376	0.000137571
CPA1	2	-0.0205546	no	0.143233	0.183087
CRELD2	2	0.00453652	no	0.592395	1.20397e-09
CRISP2	2	0.0458228	no	0.220726	0.0387767
CTSF	2	0.0210765	no	0.0687837	0.52427
DDC	2	-0.0165715	no	-0.127172	0.237715
DEFA1_DEFA1B	2	0.0855632	no	0.534486	8.15507e-08
DPT	2	0.0331106	no	0.457089	7.57919e-06
EPHX2	2	0.00854596	no	0.39324	0.000150611
F9	2	0.11104	no	0.472465	3.35756e-06
FKBP1B	2	0.0200754	no	0.329608	0.00171319
GDNF	2	-0.000111991	no	0.138723	0.197409
GP2	2	-0.0143134	no	-0.168856	0.115793
GSTA3	2	0.0178808	no	0.387308	0.000193056
HDGF	2	0.0394615	no	0.578451	3.58301e-09
IL11	2	-0.01864	no	0.230306	0.0308752
IL12B	2	0.0148432	no	0.407339	8.18916e-05
IL16	2	0.000644852	no	0.449272	1.12964e-05
IL2RB	2	-0.0306151	no	-0.0170974	0.874373
IL34	2	-0.0441701	no	0.260659	0.0141749
IPCEF1	2	0.0555692	no	0.472401	3.36926e-06
KAZALD1	2	-0.0103101	no	0.138787	0.1972
KITLG	2	-0.0168535	no	-0.175888	0.101174
KLB	2	0.0021121	no	0.0560868	0.603742
KLK10	2	0.0190596	no	0.321791	0.00223368
KLK4	2	0.016536	no	0.21011	0.0494356
LTO1	2	0.0486813	no	0.337254	0.00131276
MIA	2	0.00519253	no	0.00249356	0.981605
MMP1	2	0.0345766	no	0.29283	0.00562847
MMP12	2	-0.00158572	no	0.200924	0.0605077
MSR1	2	0.00226172	no	0.646098	1.06185e-11
MZB1	2	0.0491917	no	0.698215	3.99097e-14
NCAM1	2	0.0238225	no	0.0655384	0.544072
NCAM2	2	-0.0588947	no	-0.15615	0.146279
NELL2	2	0.00934957	no	0.0555734	0.607065
NME3	2	0.00795644	no	0.14745	0.170396
OMD	2	0.0047146	no	0.140996	0.190092
PBLD	2	0.0739277	no	0.401818	0.000104299
PLXNB2	2	0.0215145	no	0.636875	2.55556e-11
PODXL	2	0.0329492	no	0.146163	0.1742
PTEN	2	0.00128094	no	0.32144	0.0022601
PTK7	2	0.00880937	no	0.161761	0.132146
RABEPK	2	0.0530576	no	0.521926	1.8395e-07
RABGAP1L	2	0.0288276	no	0.453809	8.97116e-06
RCOR1	2	0.0107156	no	0.597363	8.05996e-10
REG4	2	0.0271792	no	0.299181	0.0046315
REN	2	0.0270066	no	0.367855	0.000422002
SCARB2	2	0.0855341	no	0.617944	1.41807e-10
SIGLEC5	2	0.0434225	no	0.502342	6.1367e-07
SKAP1	2	0.0156324	no	0.146374	0.173572
SPARCL1	2	-0.00552465	no	0.0289326	0.789017
SPON2	2	0.0595959	no	0.522282	1.79847e-07
STC2	2	0.00029812	no	0.343919	0.00103513
TNC	2	-0.0200834	no	0.333312	0.00150717
UMOD	2	-0.0344747	no	0.00581219	0.957139
XCL1	2	-0.00261346	no	0.273642	0.00988794
ZBTB17	2	0.0224324	no	0.654312	4.73435e-12
ADA2	1	0.0373357	no	0.524674	1.54391e-07
ALCAM	1	0.0733516	no	0.372686	0.000349087
AMY2A	1	-0.000762403	no	0.00816838	0.939792
ANGPT2	1	0.0371726	no	0.336447	0.00135059
ANGPTL4	1	0.00714471	no	0.386053	0.000203354
ANXA10	1	0.00176485	no	0.301519	0.00430618
AOC3	1	0.0276012	no	0.0658593	0.542098
APBB1IP	1	0.116316	no	0.685426	1.74842e-13
APLP1	1	-0.00758918	no	-0.435747	2.20251e-05
APRT	1	-0.00988054	no	-0.0667027	0.536926
ARG1	1	0.00525995	no	0.276094	0.00922019
BGN	1	0.0190671	no	0.0991007	0.358295
BSG	1	0.0120572	no	0.644943	1.18726e-11
BST2	1	0.149648	no	0.696976	4.62068e-14
C1QA	1	0.0175477	no	0.471099	3.6152e-06
C1QTNF1	1	-0.00759795	no	0.378471	0.000277076
C2	1	0.0330775	no	0.54884	3.08812e-08
CA11	1	0.0185166	no	0.219864	0.0395636
CAMKK1	1	0.0268603	no	0.538591	6.20626e-08
CAPG	1	0.0132531	no	0.57428	4.91653e-09
CCL19	1	-0.000270803	no	0.462638	5.67528e-06
CCL21	1	-0.00361259	no	0.172441	0.108149
CCL25	1	-0.0370071	no	0.340056	0.00118871
CCL26	1	-0.00803578	no	0.339014	0.00123354
CD164	1	0.0175411	no	0.557551	1.67468e-08
CD274	1	0.130003	no	0.556091	1.85783e-08
CDH15	1	-0.00403143	no	-0.0825625	0.444428
CDH2	1	0.0343678	no	0.647253	9.49241e-12
CDH3	1	-0.0972119	no	0.0328471	0.761273
CEBPB	1	0.0845434	no	0.467029	4.49777e-06
CES1	1	0.0353849	no	0.313272	0.00295941
CHL1	1	-0.0747975	no	-0.101007	0.349076
CHRDL2	1	0.00328851	no	0.232402	0.0293409
CLC	1	-0.0569725	no	0.27001	0.0109545
CLEC1A	1	0.00732167	no	0.404767	9.17077e-05
CLEC4A	1	-0.0100556	no	0.194965	0.068714
COL4A1	1	0.00994041	no	0.328673	0.00176908
COMP	1	-0.0227862	no	-0.217618	0.0416773
COPE	1	0.0100713	no	0.334311	0.00145557
CPA2	1	-0.00307595	no	-0.159799	0.136966
CRHBP	1	0.0107458	no	0.513582	3.10211e-07
CRIP2	1	-0.0264671	no	0.02797	0.795881
CRTAM	1	-0.0152183	no	0.278105	0.00870243
CST7	1	-0.0117184	no	0.578882	3.46693e-09
CSTB	1	0.0982191	no	0.689711	1.07495e-13
CTSL	1	0.00337837	no	0.632111	3.9771e-11
CTSS	1	0.0919775	no	0.737379	2.56065e-16
CXCL16	1	0.0219273	no	0.600169	6.40645e-10
CXCL5	1	0.11981	no	0.199191	0.0628071
DDX58	1	0.0276994	no	0.545659	3.84474e-08
DKK3	1	0.0116791	no	0.294827	0.00529623
DSC2	1	0.00412625	no	0.321147	0.00228238
DSG3	1	-0.0667905	no	-0.145277	0.176851
EDAR	1	1.85635e-05	no	0.111981	0.298932
EGLN1	1	0.0117721	no	0.615286	1.78754e-10
EZR	1	-0.00213533	no	0.55038	2.77499e-08
F3	1	0.00328188	no	0.321862	0.00222841
FABP6	1	-0.000994003	no	0.0207736	0.847658
FCAR	1	-0.00784373	no	0.462482	5.72198e-06
FCRL1	1	-0.0243245	no	0.261812	0.013738
GBP4	1	0.026263	no	0.37478	0.000321246
GGT1	1	0.0234989	no	0.542294	4.83565e-08
GH1	1	0.00129246	no	0.204976	0.0553973
GLT8D2	1	0.00737856	no	-0.0951778	0.377731
GMPR	1	0.0120919	no	0.310897	0.00319623
HAO1	1	0.00792844	no	0.383385	0.000226933
HGF	1	0.0629954	no	0.727688	9.68396e-16
HK2	1	0.00127058	no	0.318404	0.00250047
HS3ST3B1	1	0.0596394	no	0.314289	0.00286282
HSP90B1	1	-0.101241	no	0.21671	0.0425576
IFNGR1	1	0.0378257	no	0.555039	2.00144e-08
IFNLR1	1	0.0474667	no	0.532384	9.36582e-08
IGFBP6	1	0.0541265	no	0.276941	0.00899898
IL2RA	1	0.00542344	no	0.673409	6.55324e-13
IL3RA	1	0.0377436	no	0.19447	0.0694344
IL6	1	0.044254	no	0.680568	3.00549e-13
ISLR2	1	-0.105783	no	-0.0512188	0.63556
ITGAV	1	-0.00484669	no	-0.153913	0.15222
ITGB1BP2	1	7.58639e-05	no	0.404773	9.16852e-05
KEL	1	0.0327788	no	0.258597	0.0149867
KLK6	1	-0.0377866	no	0.0983764	0.361836
KRT5	1	0.0178648	no	0.073725	0.494832
LDLR	1	0.130703	no	0.400097	0.000112367
LGALS4	1	0.0442243	no	0.34589	0.000963922
LGMN	1	0.0101981	no	0.676928	4.47939e-13
LHPP	1	0.0545697	no	0.599444	6.79913e-10
LTBP3	1	0.007147	no	0.540222	5.56213e-08
MARCO	1	0.0438615	no	0.469101	4.02589e-06
MVK	1	0.0125318	no	0.455221	8.34482e-06
NCAN	1	0.00013165	no	-0.00365326	0.973052
NOS3	1	0.00355572	no	0.31638	0.00267325
NOTCH3	1	-0.00135658	no	0.120809	0.262203
NPTN	1	0.0329422	no	-0.0377657	0.72684
NRP1	1	0.0155411	no	0.177006	0.0989885
NRP2	1	0.00329093	no	0.583805	2.37155e-09
OGN	1	0.000307629	no	0.0821224	0.446867
PAM	1	-0.000713147	no	0.121809	0.258247
PARP1	1	-0.00745127	no	0.186843	0.0813223
PCSK9	1	0.0266746	no	0.507293	4.55768e-07
PEAR1	1	0.0325654	no	0.244992	0.0214172
PGF	1	0.00862828	no	0.491048	1.18901e-06
PRDX6	1	0.0461107	no	0.489627	1.29004e-06
PRKAR1A	1	0.050037	no	0.279425	0.0083766
PSG1	1	0.0564071	no	0.089979	0.404449
PSIP1	1	0.0634044	no	0.325345	0.00198157
PTPRS	1	0.0651808	no	0.0602216	0.577283
PVALB	1	0.0633524	no	0.294176	0.00540254
PXN	1	0.0700894	no	0.463985	5.28619e-06
RASSF2	1	0.0240156	no	0.549163	3.01973e-08
RBKS	1	0.123152	no	0.600089	6.44866e-10
REG3A	1	-0.00565754	no	0.294708	0.00531555
RET	1	-0.00630231	no	-0.0753938	0.48509
ROBO1	1	0.0456043	no	0.293057	0.00558965
RSPO3	1	0.00881078	no	0.484234	1.75219e-06
S100A12	1	-0.00545486	no	0.472862	3.28611e-06
SERPINE1	1	0.102676	no	0.598867	7.1287e-10
SEZ6L	1	0.0838378	no	0.0643192	0.551605
SEZ6L2	1	0.00238272	no	0.286319	0.00684328
SLAMF8	1	-0.0129823	no	0.375081	0.000317417
SMPD1	1	6.5967e-05	no	0.51834	2.30672e-07
SPARC	1	0.006279	no	0.525499	1.46436e-07
STC1	1	0.0427096	no	0.575205	4.58482e-09
SUSD1	1	0.00341779	no	0.191894	0.0732817
TEK	1	0.0259347	no	0.329306	0.00173109
TFF2	1	-0.0371036	no	0.21898	0.0403843
THPO	1	0.0738503	no	0.358733	0.000598957
TIMP3	1	6.14434e-05	no	0.481706	2.01899e-06
TMPRSS5	1	0.0140185	no	-0.000119178	0.999121
TNF	1	0.0597008	no	0.692091	8.17386e-14
TNFRSF10B	1	0.0136745	no	0.691523	8.7284e-14
TNFRSF10C	1	0.00715549	no	0.241537	0.0233841
TNFSF12	1	0.00685427	no	0.101136	0.34846
TSPAN1	1	0.0378796	no	0.0860553	0.42533
ULBP2	1	0.00270927	no	0.597164	8.19166e-10
VMO1	1	0.0492717	no	0.42308	4.01366e-05
VTCN1	1	-0.0904073	no	0.145453	0.176324
WFDC12	1	-0.029632	no	0.0874396	0.417894
XG	1	-0.00558509	no	0.389501	0.000176221

## Sheet: 1B IndexFilbinComparison
Supplemental Table 1B: Comparison of severity correlation of plasma proteome features with Filbin dataset
Sheets
Proteome Filbin	Comparison between adjusted p-values for proteomic features from our cohort (Spearman correlation for Severity) alongside adjusted p-values for the same proteomic features published by Filbin et al.

## Sheet: Proteome Filbin
	Feyaerts et al., All features, all data samples. Spearman correlation		Filbin et al., 2021 Table S3A ANOVA for COVID-19	Filbin et al., 2021 Table S3B significant for severity term (contrast 1-2 - 3-5)
Feature	All.p.value	All.p.adj	p.adj	p.adj
NPPB	0.584364	0.625559	2.65275e-06	N/A
TNNI3	0.448731	0.491801	0.721861	N/A
HNRNPK	0.000338214	0.000687158	0.894323	2.02741e-07
CEBPB	3.9309e-06	1.32197e-05	0.491245	N/A
VIM	7.18717e-07	2.94075e-06	0.0784353	2.56364e-09
CHEK2	0.0663752	0.085092	N/A	N/A
CRHR1	0.58162	0.623981	0.751145	N/A
TSLP	0.00403822	0.00632798	0.836166	N/A
MFAP3	0.0933309	0.117401	0.840948	N/A
TCL1B	0.823971	0.846971	0.974195	0.0223093
DUOX2	0.353275	0.395721	0.401056	N/A
CTF1	0.00085936	0.00157835	0.356802	N/A
AKR1C4	0.0223658	0.0311388	0.945089	N/A
HEBP1	0.000468716	0.000924255	0.420203	N/A
SERPINB5	0.683006	0.71774	0.0176251	N/A
HK2	0.00145833	0.0025183	0.111267	N/A
GRK5	0.0185399	0.0261083	0.956181	N/A
VSTM2L	0.0139464	0.020003	0.128528	N/A
TIA1	1.17186e-05	3.56642e-05	0.199791	N/A
CNPY2	5.26264e-08	3.07614e-07	0.789102	N/A
CRX	0.198762	0.23554	0.62325	N/A
VAMP5	1.18564e-06	4.60805e-06	0.0807087	2.39447e-08
SUSD1	0.0657688	0.0845353	0.0641925	N/A
RCOR1	2.37331e-10	2.81926e-09	0.0221389	3.15952e-07
TNF	3.14794e-11	5.0955e-10	0.00992204	N/A
CA5A	2.67443e-08	1.7128e-07	0.268913	N/A
FABP6	0.751682	0.782492	0.117601	N/A
STK11	2.25498e-05	6.41234e-05	0.544324	4.93129e-09
TSPAN1	0.41928	0.461584	0.366884	N/A
ACTA2	2.24764e-06	8.07505e-06	0.0644033	N/A
MTPN	0.00346554	0.00550206	0.875072	N/A
EDIL3	0.24401	0.283908	6.38126e-06	N/A
ZBTB17	1.0655e-12	2.90646e-11	1.21975e-05	2.6319e-12
PTN	2.16471e-06	7.81523e-06	0.281365	N/A
FGFR1OP	1.10418e-06	4.32569e-06	0.107568	9.79478e-10
LRMP	0.104742	0.130972	0.248294	N/A
COMT	0.000848052	0.00156539	0.491851	7.54024e-07
MMP7	0.0134662	0.0193737	0.00150967	N/A
PON2	3.91406e-09	3.45234e-08	0.102804	N/A
ADAMTS16	0.00231654	0.00382971	0.389799	N/A
GP2	0.115339	0.143008	0.677281	8.21279e-06
WASF1	0.00147115	0.00253452	0.668593	N/A
MPHOSPH8	4.90844e-07	2.18433e-06	0.00114617	1.19281e-12
DNAJB8	0.0057727	0.00882073	0.308756	N/A
SLITRK6	0.521053	0.563517	0.485308	N/A
GPR37	4.84322e-08	2.87664e-07	0.0641925	N/A
GZMH	2.02225e-06	7.3915e-06	1.59334e-08	N/A
GYS1	0.00860161	0.0127982	0.959045	N/A
THPO	0.00010787	0.000250957	0.000625018	N/A
CLEC1A	6.2034e-05	0.000155932	0.987941	N/A
ENTPD6	1.82466e-06	6.78192e-06	5.0285e-06	8.2262e-10
IL6	1.45379e-12	3.73845e-11	0.0636649	N/A
CEACAM8	2.98012e-07	1.40696e-06	0.00743231	N/A
S100P	2.23703e-05	6.38594e-05	0.00336729	9.95004e-14
ENTPD5	0.00291033	0.00470573	1.28032e-11	N/A
ACE2	2.63396e-08	1.69425e-07	0.952091	N/A
DCN	9.73112e-05	0.000231193	0.689795	N/A
GLO1	0.50417	0.546865	0.0483002	N/A
PAG1	1.04192e-07	5.6501e-07	0.0106441	5.55536e-19
ADAM15	0.542123	0.583307	2.18087e-06	N/A
USP8	0.000111914	0.000258061	0.0119232	N/A
BMP6	4.33945e-06	1.44616e-05	0.176822	N/A
ITGB1BP2	7.43126e-05	0.000183048	0.560475	N/A
CTSH	5.89992e-09	4.88996e-08	1.66341e-07	N/A
BAG6	0.00023557	0.000497126	0.487848	4.69541e-09
MSTN	0.188331	0.224989	0.165519	N/A
BOC	0.498284	0.541277	2.73912e-14	N/A
ADH4	0.131342	0.161626	0.00845573	N/A
CLTA	1.74673e-08	1.20795e-07	0.000708324	2.2853e-16
EPHX2	9.90463e-05	0.000234182	0.052123	N/A
TP53INP1	0.986513	0.988527	0.352596	N/A
CCL27	0.000455923	0.000902523	0.269735	N/A
AK1	0.000575372	0.00110932	0.114279	N/A
ANXA4	0.000998703	0.00180281	0.668111	N/A
ACOX1	5.16336e-05	0.000134138	0.894496	N/A
NTproBNP	0.0779174	0.0986864	8.3983e-07	N/A
CLC	0.0137911	0.0197996	3.19111e-11	N/A
CNST	0.000854174	0.00157472	0.815138	N/A
LEPR	0.214981	0.252525	0.955275	0.00513895
TSHB	0.984771	0.987453	0.000624749	N/A
S100A11	2.17352e-11	3.76658e-10	0.0495058	8.1358e-13
VSIR	0.000689913	0.00130121	0.917382	N/A
PCDH17	0.111923	0.139242	0.802849	N/A
PDGFRA	9.82904e-05	0.000232768	0.974195	N/A
CDH17	0.0162709	0.0230453	0.00112581	N/A
SNX9	2.51806e-06	9.02459e-06	0.32277	N/A
NTRK2	0.313938	0.357089	0.000104232	N/A
ACY1	1.31636e-05	3.96525e-05	0.00523927	N/A
DOK2	0.000772907	0.00144113	0.777888	N/A
AGXT	0.000143547	0.000319403	0.0774181	N/A
STK4	4.72173e-05	0.000124421	0.429279	N/A
TGM2	0.0202548	0.0283605	0.290136	N/A
DPP7	2.51215e-05	7.10248e-05	0.00149721	N/A
PLIN3	1.31972e-08	9.43667e-08	0.464759	7.21542e-13
PLPBP	8.8735e-05	0.000213573	0.636347	N/A
ICAM5	0.066187	0.0849246	1.90968e-09	N/A
PRKAR1A	0.00552716	0.00849845	0.0812435	N/A
IL6ST	0.00530929	0.00818909	0.0472191	N/A
DCTPP1	2.00756e-09	1.88353e-08	1.82867e-08	1.1137e-11
PM20D1	0.597183	0.63789	0.108125	N/A
LACTB2	2.45423e-05	6.95208e-05	0.093931	7.39414e-12
FADD	3.27257e-05	9.06109e-05	0.214309	8.69819e-08
CGREF1	0.0005642	0.00109064	0.137891	N/A
CXCL8	8.94412e-12	1.80475e-10	0.467402	N/A
LGALS1	1.50646e-16	3.17002e-14	0.875503	N/A
IGFBPL1	7.38353e-05	0.000182177	0.0102876	N/A
MNDA	0.0032759	0.00523362	0.199791	2.33068e-16
CDH6	0.397184	0.440883	1.55122e-10	N/A
IL19	0.0240386	0.0330307	0.0857335	N/A
ACAN	0.147677	0.179775	0.992937	N/A
PLXNB3	0.00777627	0.0116763	0.978307	N/A
TYRO3	0.30481	0.34832	7.29544e-05	N/A
EIF4EBP1	3.35431e-10	3.83015e-09	0.511109	8.69779e-06
PDCD6	9.51044e-05	0.000227048	0.614831	N/A
APLP1	1.87834e-05	5.42509e-05	0.885512	6.3883e-11
CLEC5A	3.49772e-07	1.60823e-06	0.894323	N/A
GSTA1	8.70967e-05	0.000210413	0.0624602	N/A
IGSF8	7.23542e-10	7.50547e-09	0.284014	N/A
MEP1B	0.222883	0.261183	0.673496	N/A
SDC1	4.10335e-12	9.02124e-11	0.247897	N/A
CDH2	3.61284e-11	5.78447e-10	2.45148e-05	N/A
MCFD2	2.14396e-08	1.42898e-07	0.0399881	N/A
FCRL1	0.0232333	0.0320756	0.414207	N/A
GPNMB	0.213488	0.251373	6.46263e-10	N/A
QDPR	5.69649e-08	3.29056e-07	0.0331327	N/A
GHRL	0.771743	0.800548	0.0342041	N/A
PPP1R2	4.86719e-08	2.87927e-07	0.0834088	3.03266e-15
CD2AP	0.00145797	0.0025183	0.999649	N/A
NADK	2.33606e-08	1.52257e-07	1.0414e-25	N/A
CBLIF	0.417741	0.460234	0.52568	N/A
TINAGL1	7.71202e-09	6.01048e-08	1.6398e-12	N/A
CANT1	5.85451e-13	1.6584e-11	0.0195084	N/A
SSC4D	0.633256	0.670587	0.60536	N/A
OLR1	2.11561e-10	2.57545e-09	0.341328	N/A
DIABLO	0.00164907	0.00280819	0.353494	N/A
LRP11	0.000127178	0.000289094	0.0472191	N/A
SEMA3F	0.000241398	0.00050797	0.636347	N/A
LEP	1.09167e-06	4.2952e-06	0.0204525	N/A
LPL	0.0330871	0.0447131	0.01211	N/A
ADGRG2	0.00332628	0.00530835	2.91219e-06	N/A
SIGLEC7	3.51561e-07	1.60823e-06	0.996192	N/A
NPTXR	0.970305	0.974938	0.291045	N/A
GRAP2	0.000198688	0.000427251	0.885512	N/A
CDHR5	0.0158131	0.0224833	0.00464405	N/A
THOP1	7.48389e-09	5.86371e-08	0.000537604	N/A
GLRX	1.9661e-10	2.45429e-09	0.0729269	5.11448e-05
KITLG	0.143391	0.174702	0.0625978	N/A
PILRB	6.41354e-07	2.69918e-06	0.945089	N/A
CLUL1	0.349022	0.391851	0.769084	N/A
AHCY	1.08753e-05	3.34431e-05	0.0337868	3.43138e-10
FABP2	0.271098	0.312315	0.000523224	N/A
REN	0.000624537	0.00118549	0.945089	N/A
GDF2	0.527135	0.569259	0.0445622	N/A
RNASE3	5.07012e-10	5.37287e-09	0.341675	N/A
SOST	3.59078e-06	1.22153e-05	0.0709439	N/A
NPDC1	4.16887e-05	0.000111245	0.00149721	N/A
CD69	0.00187698	0.00315975	0.314356	N/A
CXCL5	0.0359689	0.0483856	0.801768	N/A
COL4A1	0.00318885	0.00513914	0.00501337	N/A
LILRA5	2.36379e-07	1.15293e-06	0.000260139	N/A
MARCO	1.15669e-05	3.53485e-05	0.544913	N/A
ANGPTL1	7.29902e-05	0.000180394	2.68166e-09	N/A
PRSS27	0.0414129	0.0552047	0.000816821	N/A
SORT1	2.24511e-07	1.11567e-06	0.360307	N/A
SFTPD	0.197449	0.234491	0.0105231	N/A
DDC	0.189782	0.22625	0.869153	N/A
SDC4	0.00057831	0.00111353	0.142862	0.00368234
HMOX1	0.000788191	0.00146777	0.000158167	5.42619e-06
SNAP23	0.00233173	0.0038505	0.952091	N/A
SERPINA12	0.416425	0.459127	0.256187	N/A
GH1	0.0781335	0.0988751	0.000391253	N/A
SPON2	6.10022e-07	2.58952e-06	0.487615	N/A
NECTIN2	1.78291e-12	4.37704e-11	0.614224	N/A
CHRDL2	0.0415086	0.0552823	0.00150967	N/A
ROR1	0.740526	0.771971	1.23473e-17	N/A
CA13	0.0140874	0.0201856	0.835219	N/A
CCDC80	0.000583313	0.0011217	0.00414468	N/A
FBP1	7.04733e-07	2.89964e-06	1.93885e-08	N/A
CTSL	1.03005e-10	1.43138e-09	0.00531827	N/A
NRCAM	0.0269076	0.036733	0.335983	0.0212558
HSPB1	0.0162681	0.0230453	0.0231328	N/A
THBD	3.30215e-06	1.13118e-05	0.00317685	N/A
KYAT1	3.16118e-05	8.78571e-05	0.0772201	1.30467e-05
FAM3C	0.00480368	0.00744823	0.00155077	N/A
TYMP	1.45504e-09	1.44816e-08	8.90968e-21	N/A
PCSK9	1.16389e-06	4.54751e-06	7.93772e-07	N/A
IGFBP7	0.00108783	0.00194936	0.0123361	N/A
UMOD	0.904903	0.917359	0.00223403	N/A
PLTP	0.0112613	0.0164889	1.53179e-06	N/A
MFAP5	0.941405	0.949788	7.6036e-10	N/A
LDLR	0.000109475	0.000253549	0.0445622	N/A
CA4	0.000386418	0.000775468	0.0882454	1.40707e-06
EPHB4	3.40955e-07	1.57438e-06	0.983497	N/A
CDH5	0.059086	0.0766816	2.58887e-07	N/A
CES1	0.00377335	0.0059509	0.0014142	N/A
FABP4	2.62323e-10	3.06668e-09	0.714329	N/A
IGFBP1	0.0621552	0.0803111	0.303139	8.16434e-10
PLAT	6.7089e-07	2.79949e-06	0.000389601	N/A
ICAM2	5.11542e-07	2.24256e-06	0.112264	N/A
ADAMTS13	0.0967267	0.121465	0.647828	N/A
IL1RL1	0.00346634	0.00550206	0.92193	N/A
GDF15	5.0176e-10	5.35574e-09	0.689328	N/A
PLA2G1B	0.202732	0.240051	0.676279	N/A
NOTCH3	0.294887	0.338294	0.220229	N/A
LTBP2	4.24746e-05	0.000112933	0.170145	N/A
TGFBR3	0.895729	0.909937	2.58465e-07	N/A
VWF	0.00134797	0.00235256	0.000343779	N/A
PEAR1	0.0147538	0.0210585	1.95849e-05	N/A
REG3A	0.0037194	0.0058721	0.313249	N/A
XG	7.8497e-05	0.000191434	0.00725286	N/A
CD97	0.00998513	0.0147672	0.0873077	N/A
FUCA1	0.0499186	0.0657693	0.00967639	N/A
CD209	0.785373	0.812968	0.00870304	N/A
MB	0.214767	0.252525	0.370723	N/A
DKK3	0.00563904	0.00863442	0.0023764	N/A
TNFRSF10C	0.028401	0.0385929	6.64187e-11	N/A
REG1B	0.00100244	0.00180733	0.368629	N/A
IL2RA	2.6149e-12	5.92576e-11	0.685224	N/A
PDGFRB	0.471978	0.5146	3.19329e-05	N/A
MET	0.512361	0.554932	0.00499078	N/A
ESAM	2.9572e-07	1.40515e-06	0.0149758	N/A
CA3	0.000470528	0.000926089	0.288019	6.69965e-13
TNFSF13B	2.24505e-06	8.07505e-06	0.00868492	N/A
ALCAM	0.000738222	0.00138522	0.00106037	N/A
PLA2G2A	0.0134813	0.0193737	7.92324e-06	N/A
MSMB	0.0726443	0.0923253	1.81514e-07	N/A
CTSB	0.667089	0.702877	2.07454e-06	N/A
ICAM3	3.35973e-05	9.23299e-05	0.147703	N/A
DPT	1.46442e-05	4.35776e-05	0.373133	N/A
CRTAC1	0.000100204	0.000236539	3.33143e-15	N/A
CPA1	0.275428	0.316958	0.00147249	N/A
SERPINA11	0.101879	0.127609	0.264481	N/A
CXCL16	6.93844e-10	7.30023e-09	0.472595	N/A
SEMA7A	5.23885e-06	1.71105e-05	0.11433	N/A
LGALS3	2.36058e-10	2.81926e-09	0.668593	N/A
MEGF9	0.000102024	0.000240087	0.173987	N/A
CORO1A	0.00561967	0.00861371	0.906285	N/A
ENG	0.77589	0.804283	7.27686e-05	N/A
ENPP2	0.10818	0.134927	0.00458112	N/A
CPB1	0.0539194	0.0705358	0.052123	N/A
SELE	0.00119767	0.00211277	0.0871233	N/A
PAM	0.300718	0.344446	0.695706	N/A
COL6A3	0.000196575	0.000423326	6.34431e-05	N/A
CST6	0.835526	0.857055	0.082865	N/A
CSTB	6.0921e-14	2.64204e-12	0.162584	1.73729e-10
DLK1	0.762888	0.793597	5.92323e-05	N/A
GUSB	9.82015e-07	3.88846e-06	0.614411	N/A
SCARF1	0.0014397	0.00249491	0.0479863	N/A
CELA3A	0.637395	0.674485	0.000142974	N/A
CCN3	0.460246	0.503672	8.23768e-07	N/A
HYOU1	4.43113e-06	1.46347e-05	5.64034e-05	N/A
LILRB2	2.92126e-05	8.19622e-05	0.0195889	N/A
ST6GAL1	2.71541e-15	1.9999e-13	4.31715e-13	N/A
TIE1	0.000257308	0.000538372	0.638525	N/A
SIRPA	4.41722e-05	0.000117025	0.274826	N/A
CASP3	0.00159701	0.00272899	0.133779	N/A
PTPRS	0.487185	0.529612	2.79048e-08	N/A
CNTN1	0.000771727	0.00144075	2.83929e-06	N/A
BPIFB1	0.313293	0.356907	0.498236	N/A
AZU1	5.33053e-09	4.61875e-08	0.872815	N/A
PTPRF	2.31351e-07	1.13593e-06	0.134771	N/A
NOTCH1	0.00255926	0.00417937	0.0389116	N/A
CHIT1	0.0494267	0.0651796	0.332223	N/A
PDGFA	0.000148858	0.00032923	0.294491	N/A
ACP5	3.51562e-07	1.60823e-06	0.000247979	N/A
ITGB2	4.97408e-05	0.000130371	0.000604496	N/A
FAS	2.98006e-06	1.03529e-05	0.000280171	N/A
PLXNB2	1.17811e-11	2.22051e-10	9.9128e-05	N/A
GAS6	0.00326179	0.00522808	0.0643008	N/A
EGFR	0.319751	0.362581	0.00148983	N/A
QPCT	0.674995	0.710698	0.00425813	N/A
RNASET2	7.65254e-15	4.50887e-13	0.253067	N/A
SPP1	0.000607264	0.00115569	0.0873077	N/A
LILRB1	9.20914e-06	2.86486e-05	0.00019247	N/A
LILRB5	0.912657	0.924583	0.0496646	N/A
IGFBP2	0.0713599	0.0910071	0.988757	N/A
PI3	0.00163213	0.00278578	0.50562	N/A
RETN	5.14749e-07	2.24993e-06	0.983497	N/A
CCL15	5.27522e-07	2.29466e-06	0.464507	N/A
PRTN3	4.32721e-10	4.69905e-09	0.000267211	N/A
FAP	0.0159895	0.0226903	2.86367e-07	N/A
PPIB	0.000503221	0.000985697	0.232936	N/A
COL18A1	2.38698e-07	1.1604e-06	0.0370081	N/A
AMY2A	0.901817	0.91486	0.0325967	N/A
CCL16	0.194682	0.231637	2.47245e-08	N/A
COL1A1	0.766006	0.795717	0.0145747	N/A
BLMH	3.03953e-11	4.9747e-10	1.95849e-05	N/A
PRCP	1.38974e-06	5.27601e-06	0.954267	N/A
PGLYRP1	5.46861e-07	2.36225e-06	0.175247	N/A
CD59	5.70545e-09	4.77507e-08	0.836166	N/A
AMY2B	0.765208	0.795449	0.0154447	N/A
TCN2	5.67612e-05	0.000143906	1.6434e-25	N/A
SERPINE1	4.32343e-10	4.69905e-09	0.000855419	3.38686e-10
MCAM	0.181382	0.21757	4.04696e-08	N/A
DEFA1_DEFA1B	2.02284e-07	1.01348e-06	0.320218	N/A
VASN	0.043675	0.057958	9.67596e-06	N/A
ART3	0.996363	0.997718	0.206939	N/A
CNDP1	0.197717	0.234491	0.0113814	N/A
IL18BP	7.49589e-08	4.16658e-07	0.518167	N/A
F9	1.9622e-06	7.20779e-06	0.0376925	N/A
ANPEP	0.214871	0.252525	0.593816	N/A
SSC5D	0.000794726	0.00147547	0.805623	N/A
ITIH3	4.98277e-07	2.21073e-06	0.00245964	N/A
CDH1	0.0150673	0.0214852	0.0248345	N/A
NCAM1	0.407333	0.450113	0.99229	N/A
LBP	3.45575e-05	9.46156e-05	1.36808e-09	N/A
OSMR	8.10048e-05	0.000196898	0.0988352	N/A
HYAL1	0.000117157	0.000268385	0.189524	N/A
CTSD	1.92874e-15	1.67386e-13	0.381041	N/A
TNC	0.00166144	0.00282598	0.389974	N/A
CD163	6.78846e-05	0.000168624	0.000168422	N/A
SPARCL1	0.826265	0.848736	0.00036581	N/A
NID1	3.07447e-13	9.84499e-12	1.17315e-15	N/A
AXL	0.0220458	0.0307222	3.44704e-06	N/A
PRSS2	1.27941e-05	3.86977e-05	0.623986	N/A
CTSZ	1.4676e-05	4.35841e-05	0.188122	N/A
CHL1	0.41113	0.453968	0.00498596	N/A
C1QTNF1	0.000377893	0.000760432	0.0477516	N/A
THBS4	0.710927	0.745866	5.64044e-08	N/A
TFRC	9.85289e-06	3.04901e-05	0.792584	N/A
KIT	2.02461e-05	5.80205e-05	0.000353342	N/A
TFF3	5.01001e-05	0.000131079	0.0186656	N/A
F7	0.0659272	0.084665	0.0328653	N/A
RARRES2	4.12736e-11	6.46766e-10	0.836166	N/A
APOM	0.0014564	0.0025183	0.0400795	N/A
TIMD4	0.00699361	0.0105875	0.015789	N/A
ITGB1	0.028265	0.0384435	5.03505e-08	N/A
CD55	5.39822e-06	1.75532e-05	0.0243421	N/A
CD14	0.000399455	0.000797287	4.2822e-10	N/A
SELP	0.000334218	0.000679976	0.0287962	N/A
CD46	1.35762e-06	5.19422e-06	6.46414e-05	N/A
GP1BA	0.000135163	0.000303963	0.194168	N/A
FCN2	0.000513894	0.0010026	0.831103	N/A
HSPG2	0.00783265	0.011749	2.94863e-06	N/A
PCOLCE	0.607264	0.646782	1.1317e-07	N/A
IL6R	8.19357e-05	0.000198505	0.0544582	N/A
SOD1	5.89213e-07	2.50841e-06	0.0689363	N/A
FCGR3B	0.36228	0.404885	0.0618173	N/A
TFPI	0.000140545	0.00031367	0.83374	N/A
AOC3	0.651523	0.687952	0.000143369	N/A
NRP1	0.128222	0.157919	1.34516e-06	N/A
FCGR2A	1.57514e-05	4.61269e-05	0.00133437	N/A
LCN2	1.50343e-05	4.44688e-05	0.00416646	N/A
CR2	0.142003	0.173298	9.9253e-10	N/A
ADA2	4.817e-07	2.15014e-06	0.528045	N/A
CCL18	7.56299e-06	2.39062e-05	0.299757	N/A
VCAM1	5.375e-05	0.000137216	0.128551	N/A
CD93	0.352332	0.394966	5.5859e-10	N/A
IGFBP3	0.371425	0.414477	0.376551	N/A
CHI3L1	1.70453e-08	1.18994e-07	0.539802	N/A
CST3	7.11348e-08	3.9993e-07	0.547158	N/A
CCL14	3.97272e-06	1.33299e-05	2.05419e-07	N/A
PROC	0.382271	0.425291	0.906285	N/A
ANG	0.000260124	0.000543493	0.452417	N/A
FETUB	0.313569	0.356946	0.0769621	N/A
COMP	0.0381943	0.0511921	6.42067e-14	N/A
DPP4	0.515248	0.557649	0.794748	N/A
ANGPTL3	0.467525	0.5105	0.20459	N/A
PTGDS	0.00194809	0.00326454	0.0153683	N/A
CA1	0.192402	0.229109	0.138233	N/A
C2	2.19163e-08	1.45418e-07	2.41894e-08	N/A
ICAM1	4.32343e-10	4.69905e-09	0.261918	N/A
CCL5	0.000199368	0.000428089	0.0268022	N/A
IGFBP6	0.0151599	0.0215753	0.307723	N/A
EFEMP1	0.0337286	0.0455077	0.000219778	N/A
REG1A	0.0430412	0.0571684	0.0904122	N/A
GGH	1.15335e-08	8.36886e-08	5.23405e-05	N/A
TGFBI	0.000228902	0.000484443	0.0226594	N/A
TIMP1	5.11039e-15	3.1365e-13	0.925336	N/A
IL2	0.117736	0.145614	N/A	N/A
IL10RA	0.0285087	0.0387036	0.729704	N/A
PAPPA	0.0643855	0.0829019	0.0205623	N/A
IL20RA	0.00602289	0.00917448	0.241603	N/A
EIF5A	0.174355	0.209482	0.326477	N/A
JUN	2.08805e-08	1.39804e-07	0.000195312	2.05089e-14
RAB37	0.00345526	0.00549633	0.215405	N/A
IL4	0.730639	0.763285	N/A	N/A
IL1B	1.29836e-12	3.41515e-11	0.108576	0.000615478
IL33	4.2314e-05	0.00011271	0.840091	N/A
LILRB4	3.04012e-07	1.4307e-06	8.53575e-06	N/A
IL13	0.08955	0.112741	0.905431	N/A
IL10	0.0667237	0.0854644	0.812419	N/A
ARNT	0.0714676	0.0910655	0.399901	N/A
TNFAIP8	0.0132632	0.0191162	0.252024	N/A
LTO1	0.00112754	0.00200829	0.869176	N/A
ACTN4	3.04109e-05	8.47293e-05	0.585507	N/A
LAP3	2.88229e-09	2.60467e-08	1.47697e-20	N/A
AMBN	0.00357574	0.00565742	4.92372e-06	N/A
LRRN1	0.0472558	0.062597	0.000667726	N/A
PREB	2.53238e-07	1.2254e-06	0.0544741	N/A
IL24	0.000377893	0.000760432	0.668593	N/A
CEP164	5.5625e-08	3.22581e-07	0.974195	N/A
NBN	0.00438061	0.00684993	0.00657269	1.2878e-12
FCRL3	0.154846	0.187727	0.0426414	N/A
PRKAB1	7.65309e-05	0.000187571	0.52397	1.69626e-06
PNPT1	0.000792006	0.00147301	0.00961775	N/A
ARTN	0.0518909	0.0681849	0.88832	N/A
RABGAP1L	5.54837e-06	1.80016e-05	0.764306	N/A
NCLN	0.0580517	0.0754724	0.823026	N/A
IL22RA1	0.00045647	0.000902523	0.257755	N/A
IL2RB	0.73164	0.763789	0.496881	N/A
MYO9B	0.00224889	0.00373041	0.689795	N/A
AOC1	0.723217	0.757142	0.299007	N/A
IL20	0.998257	0.99856	0.00781017	N/A
RGS8	0.330518	0.373927	0.485187	N/A
IL11	0.0520809	0.0683736	0.594036	N/A
IL17F	0.060753	0.0787064	0.759554	N/A
SCGN	0.583776	0.625523	0.925336	N/A
CXCL14	0.798186	0.824494	0.354805	N/A
MVK	7.97833e-06	2.51113e-05	0.915538	N/A
WNT9A	0.116646	0.144386	0.203271	N/A
IL3RA	0.0963945	0.121151	0.0602922	0.0189375
SIT1	0.0242073	0.0332005	0.00374321	N/A
FXYD5	4.89817e-08	2.886e-07	0.291045	N/A
CXCL12	0.00108783	0.00194936	0.615567	N/A
NRTN	0.0185399	0.0261083	0.45819	N/A
DGKZ	2.97246e-07	1.40696e-06	0.164007	N/A
PADI2	3.09529e-07	1.44742e-06	0.687141	N/A
PRKCQ	0.0720695	0.0917531	0.54215	0.0103901
IL17A	0.476696	0.518975	0.0194439	0.0122611
NFATC3	0.00546339	0.00840916	0.399901	N/A
GALNT3	0.00021636	0.000459882	0.157869	0.00151331
IL5	0.951461	0.959275	0.00317685	N/A
TNF	7.12654e-14	2.99925e-12	0.0144041	N/A
TANK	0.0012342	0.00217201	0.879905	N/A
SPRY2	0.000606318	0.00115569	0.149834	N/A
TPT1	0.0704429	0.0899935	0.739698	N/A
IL17C	0.000646257	0.00122514	0.703141	N/A
YTHDF3	1.91604e-06	7.05584e-06	0.461669	N/A
WAS	0.0199024	0.0278936	N/A	N/A
TNFRSF13C	2.34936e-08	1.52449e-07	0.261587	N/A
IL17D	0.475279	0.517815	0.0198273	N/A
MILR1	5.23885e-06	1.71105e-05	0.0380257	N/A
PRDX3	0.000522292	0.00101536	0.270632	N/A
ICA1	0.000130364	0.000294068	0.310785	N/A
IRAK1	3.52175e-05	9.58878e-05	0.0298094	N/A
IL12RB1	2.36861e-14	1.20309e-12	0.0477123	N/A
IL1RL2	0.140343	0.171556	0.952091	N/A
IL1A	0.0240068	0.0330307	0.465398	N/A
GBP2	1.424e-09	1.42691e-08	3.44704e-06	9.07393e-12
FGF5	0.00555843	0.00853761	0.00409947	N/A
CSF3	0.000139511	0.000311836	0.0873077	N/A
AMN	0.00519175	0.00802461	0.261414	N/A
ITGB6	0.00378942	0.00596986	0.0378792	N/A
JCHAIN	8.71363e-05	0.000210413	0.218535	N/A
IFNG	3.28598e-10	3.78144e-09	4.51395e-10	N/A
SLAMF1	0.0017069	0.00288996	0.830325	N/A
ENAH	2.2354e-08	1.47657e-07	0.836166	N/A
IL15RA	2.84313e-09	2.58514e-08	0.0913919	N/A
PARP1	0.0759445	0.0963534	0.001751	3.07071e-08
FABP9	0.203896	0.241236	0.928975	N/A
SRPK2	1.17017e-06	4.55993e-06	0.292721	N/A
FGF2	0.000511459	0.000999177	0.813934	0.000152178
ITM2A	0.246944	0.286868	0.392782	N/A
BACH1	4.65062e-07	2.08852e-06	0.0337868	N/A
IFNLR1	3.05578e-07	1.43349e-06	0.000604496	N/A
TRAF2	0.0502179	0.0661046	0.344438	N/A
SULT2A1	0.000323949	0.00066091	0.363687	N/A
SPINK4	0.0241634	0.0331713	0.604673	0.000212085
NUB1	4.39263e-06	1.45729e-05	0.0147288	3.07686e-08
PSPN	0.605933	0.645832	0.214	N/A
ALDH3A1	0.229714	0.26876	0.00112581	N/A
BCL2L11	5.45281e-09	4.64277e-08	0.134653	N/A
SH2D1A	0.00290462	0.00470165	0.80809	0.00126306
FOXO1	0.00014634	0.000324922	0.498236	N/A
VASH1	0.00257938	0.00420756	0.420203	N/A
BID	1.24379e-07	6.59028e-07	0.0508357	0.00282979
METAP1D	0.00454539	0.00709255	0.968863	N/A
HLA-DRA	0.00637891	0.00966681	0.504637	N/A
TBC1D5	0.0428991	0.0570311	0.369092	N/A
EPO	0.000912136	0.0016649	0.195441	7.45588e-09
CCL7	2.16964e-15	1.71726e-13	4.81027e-22	N/A
DAPP1	0.00119284	0.00210931	0.609336	N/A
EDAR	0.227633	0.266537	0.0328653	N/A
TRIM5	0.0326007	0.0440962	0.122823	N/A
DPP10	0.965384	0.970884	0.0435491	N/A
ITGA6	0.311778	0.355455	0.370723	N/A
FCRL6	0.0687119	0.0879345	0.769787	N/A
LSP1	0.00147327	0.0025352	0.757341	1.34507e-18
STX8	0.0011209	0.00199889	0.609111	N/A
HLA-E	1.80856e-08	1.24182e-07	0.0163863	N/A
TRIM21	6.77417e-06	2.15515e-05	1.53895e-08	N/A
PSIP1	0.000770843	0.00144075	0.000484237	1.01956e-11
IL7	0.000356093	0.000721493	0.0205186	N/A
SAMD9L	4.70177e-08	2.80393e-07	2.28471e-18	N/A
SIGLEC10	1.1909e-11	2.22051e-10	0.138528	N/A
ISM1	0.00820554	0.0122708	0.116006	N/A
SLC39A5	0.0233499	0.0322044	0.890139	N/A
BTN3A2	2.13882e-12	5.16472e-11	0.00434237	N/A
MLN	9.52089e-06	2.95248e-05	0.209864	N/A
SCRN1	2.84305e-06	9.94728e-06	0.000113515	4.23674e-11
PROK1	0.00143348	0.00248706	3.62858e-08	N/A
IKBKG	0.00010972	0.000253717	0.974195	N/A
NFATC1	0.0038068	0.00599083	0.745136	N/A
CCL26	0.00131604	0.00230502	0.093931	0.0219863
CLEC4C	0.914691	0.926007	0.696052	2.22887e-06
CEACAM21	0.00310387	0.00500767	0.160354	N/A
PSMG3	0.000540956	0.00104708	0.429239	N/A
COL9A1	0.30835	0.352093	7.91421e-07	N/A
GOPC	8.95852e-05	0.000215268	0.498236	N/A
MAP2K6	0.0128689	0.0185841	0.188856	N/A
NT5C3A	0.0108064	0.0159019	0.945089	3.7227e-05
ARHGEF12	0.00169423	0.00287181	0.812419	N/A
CASP2	0.064527	0.0830116	0.869176	N/A
CNTNAP2	0.964551	0.970884	0.040295	N/A
MAPK9	1.41002e-07	7.41769e-07	1.96167e-06	5.90121e-25
BCR	6.52002e-05	0.00016278	0.757383	N/A
CLIP2	0.00287255	0.00465486	0.916554	N/A
SELPLG	0.851284	0.871398	0.0154447	N/A
CXADR	0.000102585	0.000240616	0.54215	N/A
IL15	3.61789e-07	1.64989e-06	1.38054e-05	N/A
IL6	7.77794e-12	1.61365e-10	0.102846	N/A
FCAR	1.41936e-05	4.24942e-05	0.259501	N/A
CD83	1.09954e-05	3.37422e-05	0.00269645	N/A
NCR1	4.26791e-06	1.42554e-05	0.167393	N/A
NCF2	6.86347e-07	2.84786e-06	0.688016	4.61791e-11
NPPC	0.0484438	0.0640554	0.00567148	N/A
CCL28	0.00137064	0.00238647	0.0370081	N/A
PTX3	0.000346906	0.000703847	9.76708e-06	N/A
PTH1R	0.062581	0.0807904	0.630275	N/A
EGLN1	1.66012e-10	2.13998e-09	0.668593	1.87358e-14
CLEC4A	0.0602154	0.0780787	1.59172e-06	N/A
OSM	8.57863e-10	8.77522e-09	0.203508	N/A
HSD11B1	0.812675	0.837112	0.00762496	N/A
IL4R	4.64397e-10	4.99312e-09	0.674772	N/A
IRAK4	6.21963e-06	2.00033e-05	0.113568	N/A
ICAM4	3.38103e-05	9.27423e-05	0.038603	N/A
DECR1	0.338287	0.381837	0.69716	N/A
LY75	0.0158523	0.0225173	0.000616918	N/A
ITGA11	1.55592e-05	4.5746e-05	4.55744e-07	N/A
AXIN1	0.000659157	0.00124639	0.775252	N/A
ANXA11	0.000200564	0.000430031	0.991216	N/A
CD4	0.000219318	0.000465498	0.974195	N/A
IL17RB	0.110418	0.137486	0.000860677	N/A
LTA	0.602613	0.642758	0.465897	1.03859e-05
PIK3AP1	0.000126281	0.000287499	0.326718	N/A
MGMT	0.000932938	0.00169539	0.288019	1.35528e-07
HEXIM1	9.57511e-05	0.000228222	0.000931946	4.51409e-14
CLEC4G	3.59116e-05	9.75974e-05	1.71324e-05	0.00320826
NTF3	0.351837	0.394711	0.976983	N/A
TNFSF11	0.02312	0.0320073	0.189372	2.93578e-06
MICB_MICA	0.0209534	0.0292831	0.0885257	N/A
BANK1	0.00383676	0.00603153	0.583208	N/A
CD200R1	0.00333179	0.0053114	0.561635	N/A
KRT19	6.77116e-07	2.81749e-06	1.36808e-09	1.59268e-19
PLXNA4	0.0349573	0.0470678	0.883287	N/A
PTPRM	0.373014	0.415935	0.0104124	N/A
CD70	4.73521e-05	0.000124553	1.48479e-09	2.75481e-05
TGFA	1.20604e-07	6.43659e-07	6.53861e-05	N/A
IL5RA	1.46442e-05	4.35776e-05	0.0128525	N/A
SLAMF7	1.6492e-05	4.81045e-05	3.88147e-05	N/A
CD200	0.243041	0.283003	0.0482075	N/A
GZMB	7.4064e-07	3.00541e-06	8.46119e-13	N/A
IL32	0.00110119	0.00196924	0.861294	N/A
LIFR	0.00164438	0.00280345	0.0360838	N/A
CD84	4.10298e-06	1.37357e-05	0.568393	N/A
RAB6A	0.0531603	0.0696046	0.480883	N/A
CLEC4D	5.08353e-07	2.24193e-06	0.0259513	N/A
CCL3	2.93208e-08	1.84571e-07	0.65033	N/A
TNFSF10	0.343677	0.386735	0.0161715	5.85133e-06
TLR3	0.000374532	0.000755733	0.00968402	N/A
CXCL6	0.00322604	0.00518207	0.539898	N/A
PCDH1	8.9748e-05	0.000215307	0.00647397	N/A
HPCAL1	0.00208092	0.00347739	0.0123264	N/A
CD40LG	0.0023803	0.00391718	0.667093	N/A
CKAP4	1.45538e-15	1.53127e-13	5.6661e-05	N/A
FKBP1B	0.00155587	0.00266178	0.504933	N/A
IDS	2.72915e-08	1.74028e-07	0.938554	N/A
DFFA	2.81568e-08	1.78772e-07	0.0148464	4.62767e-16
TGFB1	1.95909e-07	9.88266e-07	0.620962	N/A
CXCL17	0.000188086	0.000406234	0.836166	N/A
NUDC	4.56948e-07	2.05836e-06	0.000115578	N/A
TNFSF12	0.230202	0.269117	0.00256751	N/A
EIF4G1	0.000119471	0.000273263	0.0360764	N/A
BSG	1.24416e-11	2.2908e-10	0.132418	N/A
DNAJA2	0.000868177	0.00159058	0.567716	N/A
CD244	0.0225656	0.0313445	0.00868492	N/A
KLRB1	0.0178338	0.0251861	0.0289675	N/A
SERPINB8	1.98796e-09	1.87709e-08	0.000533621	2.65099e-11
CXCL8	7.33119e-11	1.09079e-09	0.254123	N/A
KLRD1	2.27667e-08	1.49046e-07	0.276631	N/A
IL16	7.03062e-06	2.23192e-05	0.689328	1.18125e-05
NFASC	0.000105102	0.00024535	0.99229	N/A
CD79B	1.93423e-08	1.31296e-07	0.799713	N/A
CLEC7A	5.25976e-05	0.000135275	0.0413786	N/A
CD22	0.0413325	0.0551474	0.234055	N/A
LAMP3	9.06875e-16	1.11319e-13	2.815e-11	N/A
FCRL2	4.59328e-05	0.00012147	0.0222083	N/A
LAT	0.000181885	0.000394575	0.216805	N/A
GMPR	0.00320588	0.0051553	0.107633	N/A
TPSAB1	0.43249	0.475417	0.0023764	N/A
PPP1R9B	0.0151347	0.0215604	0.744676	N/A
PRDX5	7.51374e-05	0.000184462	0.595131	3.97532e-09
ADA	2.43668e-09	2.25738e-08	0.000312865	N/A
TNFRSF11A	1.4638e-16	3.17002e-14	0.118535	N/A
CD160	0.163624	0.197718	7.21653e-06	N/A
HCLS1	7.02296e-08	3.96426e-07	0.0195105	1.21219e-11
CD6	0.0368528	0.0495294	8.76379e-08	N/A
VEGFA	7.46328e-11	1.09934e-09	0.0613657	N/A
ADAM23	0.150349	0.182877	1.08897e-05	N/A
IL18R1	1.69829e-14	8.93423e-13	5.0143e-10	N/A
TNFRSF4	1.22415e-08	8.83906e-08	2.35266e-08	N/A
C1QA	3.19279e-06	1.09627e-05	5.98477e-15	N/A
CCL13	3.72146e-05	0.000100398	0.609336	N/A
HGF	4.10219e-15	2.82624e-13	0.400646	N/A
MERTK	3.37562e-13	1.01475e-11	8.2359e-07	0.0010027
AGRP	0.00126572	0.00221952	0.259002	N/A
CTSO	6.425e-06	2.05404e-05	3.08871e-07	N/A
FLT3LG	0.0419056	0.0557606	0.0428746	N/A
VEGFD	0.786103	0.813153	0.0415917	N/A
GZMA	3.00128e-11	4.96728e-10	0.0147451	N/A
CLSTN2	0.880348	0.896786	5.98229e-11	N/A
FASLG	0.835526	0.857055	0.0194439	N/A
IL12B	0.000129561	0.000293154	0.541893	N/A
CDSN	0.167742	0.201866	0.0904994	N/A
CCL11	5.74303e-05	0.000145352	0.110285	N/A
KYNU	9.7989e-09	7.30854e-08	0.000390035	N/A
LY9	1.94192e-10	2.44483e-09	0.792584	N/A
CCL20	2.01863e-08	1.36174e-07	0.695206	N/A
MMP1	0.00326813	0.00523255	0.735356	0.0201701
PGF	2.65389e-06	9.46401e-06	0.595131	N/A
CCL25	0.0013379	0.00233775	0.916616	N/A
CXCL9	1.93976e-09	1.85537e-08	0.902746	N/A
SMPDL3A	0.210349	0.247876	1.26256e-05	N/A
EPHA1	0.0134771	0.0193737	0.00664969	N/A
IFNGR1	3.79773e-08	2.31159e-07	0.0195442	N/A
CTSC	4.03421e-08	2.44543e-07	7.92324e-06	N/A
CD276	0.000209391	0.000447654	0.0211194	N/A
DBNL	0.000981695	0.00177428	0.623204	N/A
PKLR	0.0702	0.089761	0.664373	N/A
NCK2	0.00027452	0.000571142	0.906285	N/A
TIMP3	1.8917e-06	7.0012e-06	0.0452039	N/A
PLA2G4A	0.000456105	0.000902523	0.533304	N/A
CCL21	0.208915	0.246579	0.00122612	N/A
MMP10	0.114757	0.142526	0.072122	N/A
SCGB1A1	0.0522702	0.0685611	0.00112845	N/A
ENPP7	0.971668	0.975642	0.915614	N/A
SIGLEC1	3.17615e-12	7.0886e-11	5.68093e-12	N/A
F2R	7.40658e-06	2.34621e-05	0.113603	N/A
CD48	6.02993e-09	4.94218e-08	4.19891e-06	N/A
CCL23	1.5197e-05	4.48601e-05	0.841453	N/A
IL18	1.93181e-15	1.67386e-13	0.000247858	N/A
CCL4	1.55354e-05	4.5746e-05	0.0906724	N/A
IL10RB	2.59821e-05	7.33172e-05	1.27933e-05	N/A
CXCL10	1.49741e-12	3.73845e-11	1.07988e-25	N/A
EGF	0.000172786	0.000377058	0.501838	N/A
CRLF1	0.000146468	0.000324922	0.540165	8.59864e-09
IL1RN	4.22113e-15	2.82624e-13	0.00224112	2.99443e-20
CRIM1	2.53256e-08	1.63616e-07	0.00212102	N/A
TNFRSF13B	4.70592e-11	7.22065e-10	0.0812467	N/A
ANGPTL4	0.000165252	0.000361151	0.248294	N/A
CST7	9.62149e-09	7.30539e-08	0.0568193	N/A
ERBB3	9.9892e-08	5.44966e-07	1.51214e-09	N/A
NELL2	0.644682	0.681217	0.987418	N/A
MANF	0.00103506	0.0018616	0.654845	N/A
LY6D	0.000297717	0.000615059	0.310785	N/A
CCN2	6.97732e-07	2.88697e-06	0.389974	N/A
GLOD4	1.74349e-06	6.5207e-06	0.0636271	N/A
MGLL	0.00799917	0.0119865	0.539802	N/A
DNER	0.550171	0.591534	0.0700825	N/A
BTN2A1	2.25963e-08	1.48591e-07	0.0755959	N/A
SHMT1	1.45305e-07	7.59872e-07	1.08467e-05	N/A
FGF19	0.048064	0.0636103	0.344262	0.00264724
CD58	0.35806	0.400777	3.12829e-06	N/A
PTPN6	0.000243746	0.000512179	0.568393	N/A
HSPA1A	7.27905e-09	5.76453e-08	0.000147126	1.63562e-17
CSF1	8.85419e-15	5.01624e-13	1.24608e-06	N/A
SPINT2	1.77094e-09	1.71618e-08	0.0479141	N/A
CKMT1A_CKMT1B	0.782452	0.810514	0.428491	N/A
FIS1	0.000251021	0.000525966	0.540165	1.00442e-07
SCGB3A2	0.344165	0.386989	0.419895	N/A
CD40	0.000522498	0.00101536	0.890139	N/A
OMD	0.153085	0.185898	0.794748	N/A
ANGPTL2	2.27333e-10	2.74477e-09	6.21135e-05	N/A
GAL	0.820497	0.844579	0.00176672	N/A
SCG3	0.115201	0.142957	0.0176288	N/A
PDLIM7	0.000946335	0.00171247	0.865909	N/A
SMOC2	0.00050582	0.000989472	0.0151095	N/A
TREM2	2.26425e-07	1.11921e-06	0.843306	N/A
MZB1	1.2819e-13	4.96907e-12	0.00237077	N/A
TNFSF13	2.50281e-12	5.76038e-11	0.0268028	N/A
ROBO1	0.00977996	0.014491	0.000411533	N/A
TNFRSF11B	5.71727e-06	1.85089e-05	0.294149	N/A
ENPP5	6.61856e-07	2.77753e-06	0.511109	N/A
LAIR1	1.4716e-07	7.65959e-07	0.516967	N/A
COLEC12	4.06012e-08	2.45105e-07	0.009441	N/A
SIRPB1	2.24952e-07	1.11567e-06	0.614411	N/A
ANGPT1	0.000143421	0.000319403	0.408823	N/A
PDGFB	7.7225e-06	2.43581e-05	0.121668	N/A
CRKL	0.000212262	0.000452477	0.0997434	N/A
EPCAM	0.0240324	0.0330307	0.0583837	N/A
DNPH1	1.23173e-05	3.74089e-05	0.0696968	N/A
CCL17	0.0128362	0.0185551	4.81429e-05	N/A
MEGF10	0.0177952	0.0251558	2.2496e-07	N/A
CRHBP	7.36115e-07	3.00359e-06	0.958468	N/A
LGALS4	0.00228328	0.00377895	0.0354879	N/A
LHPP	4.33856e-10	4.69905e-09	0.025064	N/A
TPP1	8.39198e-14	3.4273e-12	5.22146e-16	N/A
CRELD2	3.99603e-10	4.52781e-09	0.89349	N/A
CTRC	0.164608	0.198581	0.0413786	N/A
MEPE	0.732713	0.764367	0.249774	N/A
CDON	0.0526543	0.0690034	1.15188e-19	3.40125e-08
ADGRE2	0.0126558	0.0183304	0.132773	N/A
AGER	0.000599729	0.00114578	0.000342935	5.23198e-12
IL1R2	0.186318	0.223309	0.000320659	N/A
ESM1	0.000164109	0.000359186	0.0267682	N/A
SPON1	0.00292716	0.00472775	5.65559e-07	N/A
ATP5IF1	0.00119635	0.00211277	0.277706	N/A
SKAP2	0.0887793	0.111866	0.974195	N/A
CXCL1	8.76173e-06	2.73433e-05	0.252847	N/A
PRSS8	6.37198e-09	5.12892e-08	0.0667188	0.000119035
PLAUR	1.09987e-15	1.24624e-13	0.754341	N/A
CCL22	4.09908e-05	0.000109582	0.363852	N/A
PRELP	0.000374227	0.000755733	0.984402	N/A
MATN2	1.4448e-06	5.45691e-06	0.0426958	N/A
LTBR	1.33355e-13	5.03673e-12	0.0732431	N/A
LAMA4	3.26707e-07	1.51333e-06	0.0132948	N/A
FST	0.0023893	0.00392357	0.317951	N/A
CHRDL1	1.75927e-05	5.1084e-05	0.800438	N/A
CCL24	0.454468	0.497719	1.64936e-09	N/A
LGMN	2.82439e-13	9.24518e-12	1.23167e-13	N/A
DAG1	1.12454e-05	3.44376e-05	0.999612	N/A
PNLIPRP2	0.49895	0.541601	0.869176	N/A
OSCAR	0.000229756	0.000485553	0.730287	N/A
PON3	1.23378e-07	6.56087e-07	0.133779	N/A
FABP1	5.70493e-07	2.44284e-06	0.261364	N/A
MPIG6B	0.248084	0.287965	0.869176	N/A
B4GALT1	3.74465e-06	1.27094e-05	0.00115943	N/A
LGALS9	1.2134e-17	4.46834e-15	9.83437e-24	N/A
FSTL3	3.18902e-09	2.84692e-08	0.111548	N/A
TNFRSF14	3.39226e-14	1.5615e-12	0.0906724	N/A
REG4	0.00345526	0.00549633	0.0154447	0.00247164
WFIKKN2	0.805606	0.831576	0.600599	N/A
AGRN	5.63501e-12	1.20295e-10	0.0370081	N/A
TFF2	0.0493004	0.0650712	1.17237e-05	N/A
CXCL3	0.0104492	0.0154225	0.174011	N/A
NME3	0.234226	0.273436	0.276631	N/A
SESTD1	0.0707323	0.0902848	0.585367	N/A
FOSB	0.000585371	0.00112419	0.0292409	2.00022e-05
NDRG1	1.17236e-07	6.32557e-07	0.276631	N/A
ODAM	0.677777	0.713118	N/A	N/A
PTEN	0.00111635	0.0019932	N/A	N/A
IFNL1	7.02424e-08	3.96426e-07	1.46351e-22	1.56536e-06
SMARCA2	0.000102492	0.000240616	N/A	N/A
COPE	0.00245317	0.00402397	N/A	N/A
ATF2	0.00117674	0.00208335	0.607406	N/A
SLC16A1	2.84324e-07	1.35537e-06	0.950972	2.40819e-07
KRT14	0.000757988	0.0014187	N/A	N/A
CALB2	2.65994e-06	9.46401e-06	0.220229	N/A
ARID4B	7.15197e-07	2.9345e-06	N/A	N/A
C19orf12	1.43092e-08	1.01824e-07	0.000352948	N/A
SCARB1	0.0337369	0.0455077	0.990624	N/A
AMFR	2.10837e-09	1.96559e-08	0.0814182	1.87841e-08
MMP13	0.401837	0.444707	0.000512183	N/A
CDHR1	0.318287	0.3612	0.786094	N/A
IL34	0.0276002	0.0376088	N/A	N/A
ANXA5	1.72359e-08	1.19757e-07	0.0102645	1.1477e-11
ATP5PO	0.000498455	0.000977662	0.309671	N/A
SIGLEC15	0.258951	0.299635	0.595131	N/A
KCNIP4	0.538719	0.580068	N/A	N/A
SLC27A4	0.00154035	0.00264136	0.481958	N/A
METAP1	0.00024136	0.00050797	N/A	N/A
TDGF1	0.122341	0.150928	0.815984	N/A
RAB6B	0.0295629	0.0400609	N/A	N/A
SSB	4.54504e-09	3.98502e-08	N/A	N/A
PAK4	3.48776e-05	9.53147e-05	0.899312	N/A
SIRT5	3.37729e-06	1.15423e-05	N/A	N/A
LYPD1	0.588492	0.62952	0.88832	N/A
PXN	5.34017e-06	1.74028e-05	0.00251708	5.0173e-18
IDI2	0.0571734	0.0744619	0.546216	N/A
LIF	0.00124008	0.00217976	0.215405	N/A
GLT8D2	0.250706	0.290551	0.332223	N/A
RASA1	0.980983	0.984325	N/A	N/A
DUSP3	0.00154495	0.00264618	0.974195	N/A
FGR	2.73308e-09	2.50051e-08	0.147295	N/A
HSP90B1	0.0549752	0.0717894	0.0277624	N/A
MAPT	0.106166	0.132527	N/A	N/A
CLSPN	1.35836e-07	7.17158e-07	0.386632	N/A
PADI4	0.0023551	0.00388472	0.831497	N/A
IVD	0.000127742	0.000289928	0.90404	N/A
NOS3	0.00470364	0.00731623	0.739698	N/A
PLIN1	0.000248504	0.000521434	0.812419	6.22633e-07
CETN2	0.000108015	0.000250957	N/A	N/A
STK24	0.00769468	0.0115774	N/A	N/A
GGA1	0.000129161	0.000292698	N/A	N/A
PBLD	0.000130249	0.000294068	0.984164	N/A
EPHA10	0.341775	0.385183	0.237462	N/A
GHRHR	0.746205	0.777341	0.461587	N/A
TPPP3	0.219394	0.257504	N/A	N/A
ATP6V1F	0.000917987	0.00167144	N/A	N/A
TBC1D17	0.000153544	0.000339086	0.303139	N/A
GBP4	0.000112908	0.000259459	N/A	N/A
FKBP7	1.29518e-08	9.30637e-08	0.474802	N/A
PTS	6.81639e-09	5.45682e-08	3.4146e-07	1.24843e-09
TNF	2.03361e-11	3.56608e-10	0.00147249	N/A
NXPH1	0.863067	0.881622	0.466522	N/A
PMVK	0.022401	0.0311583	0.56058	N/A
VSTM1	0.00278199	0.00451805	0.48552	N/A
SLC39A14	1.58726e-05	4.63897e-05	0.000188821	N/A
ING1	8.11531e-05	0.000196933	N/A	N/A
CASP1	1.81257e-08	1.24182e-07	0.000915079	2.35477e-05
ILKAP	6.39595e-08	3.6559e-07	0.121295	4.03991e-11
BAX	1.16516e-05	3.55337e-05	0.0220997	1.44461e-12
CERT	2.68584e-06	9.53312e-06	0.724752	N/A
MRPL46	0.00192097	0.00322277	N/A	N/A
CARHSP1	5.055e-07	2.23604e-06	0.400646	N/A
KRT5	0.462801	0.505717	N/A	N/A
GDNF	0.221352	0.259595	N/A	N/A
SLIT2	0.617551	0.656315	N/A	N/A
NOS1	0.00117329	0.00207973	0.575694	N/A
C2CD2L	0.000195652	0.000421955	0.363632	N/A
ATXN10	0.000137987	0.000308898	0.00226754	N/A
MUC13	3.60946e-05	9.7914e-05	0.479863	N/A
PRTFDC1	0.0382956	0.0512812	0.974195	N/A
TST	0.388132	0.431486	0.294149	N/A
XRCC4	1.61568e-13	5.80464e-12	N/A	N/A
TARBP2	9.9677e-06	3.07807e-05	0.0698684	N/A
NEFL	8.32783e-07	3.35161e-06	0.568393	N/A
FHIT	0.000158918	0.000349905	0.172344	N/A
KIRREL2	0.00763885	0.0115169	N/A	N/A
CLSTN1	0.411783	0.454349	N/A	N/A
TDRKH	3.78851e-05	0.00010202	0.73143	N/A
GSTP1	3.87742e-07	1.75737e-06	N/A	N/A
MAX	3.04289e-05	8.47293e-05	N/A	N/A
S100A16	0.704421	0.739567	0.753784	N/A
DCTN6	0.000857088	0.00157614	N/A	N/A
PTK7	0.0771211	0.097762	N/A	N/A
KEL	0.018013	0.0254148	0.826424	N/A
WASF3	0.433331	0.475985	N/A	N/A
BRK1	5.09519e-08	2.99013e-07	3.79198e-10	N/A
FMNL1	5.95099e-05	0.000150099	0.0526199	N/A
GKN1	0.139521	0.170693	N/A	N/A
ANXA10	0.00319735	0.00514721	0.0694294	N/A
HMOX2	3.71588e-07	1.68935e-06	0.086041	6.12616e-10
KLB	0.729781	0.76293	0.672122	N/A
ISLR2	0.594676	0.635674	N/A	N/A
GPKOW	1.9573e-09	1.86007e-08	0.00120928	2.97148e-13
ECE1	2.31114e-05	6.55935e-05	N/A	N/A
PFDN2	5.09945e-07	2.24224e-06	N/A	N/A
CASP10	5.74405e-07	2.45246e-06	0.173987	N/A
TIGAR	2.55164e-10	3.00685e-09	N/A	N/A
AKT1S1	5.20792e-05	0.00013482	0.745136	N/A
AGR2	0.00226993	0.00376109	4.06582e-06	6.12938e-15
DPEP1	0.536581	0.578612	0.0754922	N/A
MAP4K5	0.000795332	0.00147547	0.688337	N/A
IL18RAP	0.063346	0.0817051	0.257755	N/A
CRIP2	0.892875	0.907664	0.0559393	N/A
PPP3R1	4.06163e-07	1.83521e-06	0.000518036	1.2419e-15
DARS	0.0232166	0.0320756	0.113568	N/A
MAD1L1	5.39767e-09	4.62254e-08	1.92294e-12	1.36547e-16
EREG	1.53932e-09	1.52176e-08	0.00469797	2.24005e-05
SKAP1	0.133837	0.164422	0.689795	N/A
IMPA1	2.76339e-06	9.73798e-06	0.0128525	N/A
PTPN1	4.7963e-05	0.000125935	0.104435	N/A
GGT5	0.0063632	0.00965292	0.0114261	N/A
CLPP	0.00274092	0.00445626	0.843306	N/A
IL6	8.89853e-12	1.80475e-10	0.0650168	N/A
PTPRN2	0.99856	0.99856	0.000829043	N/A
NMNAT1	0.163875	0.197859	0.989261	6.03695e-13
CRTAM	0.0124493	0.0180847	0.0688114	N/A
CSF2RA	0.118491	0.146423	0.0234222	N/A
PSG1	0.46852	0.511207	3.87226e-07	N/A
DRAXIN	0.234415	0.273436	0.0413786	N/A
EBAG9	1.9713e-05	5.67993e-05	0.110285	N/A
ULBP2	3.18319e-09	2.84692e-08	0.00517002	N/A
NGF	0.165857	0.199761	0.678651	N/A
ABHD14B	1.2121e-06	4.6985e-06	0.0736983	4.3975e-07
PHOSPHO1	0.00398712	0.00625455	0.757723	N/A
CRADD	0.00468266	0.00729129	0.465679	1.50872e-05
SPOCK1	5.15627e-06	1.69158e-05	0.0773505	N/A
PAEP	0.63136	0.66906	0.093931	N/A
WWP2	0.012506	0.0181491	0.801768	3.50073e-07
APRT	0.619497	0.657908	0.522426	N/A
CLEC10A	0.277292	0.318854	0.000345593	N/A
CHMP1A	0.000215443	0.000458594	0.765515	N/A
NAAA	0.340223	0.383728	0.692418	N/A
SERPINB9	0.000121181	0.000276745	2.48906e-07	3.35328e-08
GFRA3	0.876378	0.893978	7.63704e-08	N/A
DKK4	0.00249136	0.00408207	0.686416	0.00325562
EFNA4	1.5532e-07	8.0276e-07	0.330538	N/A
VWC2	7.33578e-08	4.09303e-07	0.678397	N/A
FKBP5	1.9208e-07	9.72283e-07	2.41894e-08	N/A
RSPO1	1.90605e-06	7.03662e-06	0.118535	N/A
WFIKKN1	0.141257	0.17253	0.361374	N/A
CDCP1	9.35517e-12	1.86218e-10	0.483319	N/A
IFNGR2	0.000146918	0.000325428	5.99811e-05	N/A
TBCC	2.96925e-05	8.31503e-05	0.79156	N/A
SCARB2	4.21523e-10	4.69905e-09	0.107978	N/A
GPC5	0.403502	0.446216	0.831497	N/A
LY96	1.40523e-06	5.32111e-06	0.710135	N/A
FLRT2	0.259413	0.299933	2.50432e-11	N/A
TMPRSS5	0.896593	0.910188	0.0266419	N/A
SETMAR	1.38314e-10	1.86915e-09	1.04406e-05	N/A
GLB1	0.000703606	0.00132364	2.43495e-05	N/A
RHOC	0.00251857	0.00412171	0.420986	N/A
MDGA1	0.159471	0.193016	3.32613e-05	N/A
TXLNA	8.7741e-08	4.84054e-07	0.0266388	N/A
TNFSF14	6.32516e-13	1.75792e-11	5.03505e-08	N/A
MASP1	0.000385842	0.000775368	0.000942812	N/A
STAMBP	0.000442797	0.00087903	0.110989	N/A
DNMBP	3.25508e-05	9.02963e-05	0.581275	N/A
TNR	0.00724495	0.0109567	0.0716049	N/A
CC2D1A	3.90528e-05	0.000104972	0.0983405	1.18592e-11
MITD1	0.0109604	0.016096	0.872815	N/A
FKBP4	1.4936e-10	2.00007e-09	5.49162e-05	3.03337e-15
NPM1	0.112098	0.139343	2.44118e-05	1.49166e-13
PRDX1	0.025996	0.0355544	0.000311884	N/A
LPO	0.0247064	0.033822	0.00628775	N/A
TNFRSF6B	6.48909e-12	1.36549e-10	0.983497	N/A
LAIR2	7.63684e-08	4.22897e-07	0.99229	N/A
CD274	1.09637e-08	7.99485e-08	4.79655e-06	N/A
TNFRSF10A	7.4787e-16	1.00147e-13	0.107048	N/A
FRZB	0.000597625	0.00114325	0.5951	N/A
PSME1	3.25611e-07	1.51301e-06	2.40256e-08	N/A
LAYN	0.0129981	0.0187524	0.00207861	N/A
SNCG	3.82069e-06	1.28784e-05	0.53376	N/A
BAG3	0.0036314	0.00573933	0.707013	4.92597e-11
CCS	1.64978e-08	1.16274e-07	0.0664536	N/A
ADGRB3	0.133286	0.163882	0.00155248	N/A
HNMT	1.01389e-06	4.00392e-06	0.780363	N/A
CX3CL1	5.88267e-08	3.38483e-07	0.12733	N/A
IPCEF1	1.37888e-06	5.2483e-06	0.746091	N/A
AFP	0.806525	0.831941	0.0497522	N/A
MATN3	0.00080784	0.00149491	2.46817e-06	N/A
OBP2B	0.7198	0.7541	0.769084	N/A
TNFRSF10B	3.30732e-13	1.01475e-11	0.533503	N/A
EPHB6	0.0445973	0.0591286	0.139851	N/A
CALCA	5.19075e-05	0.000134612	0.64678	N/A
SFRP1	1.48482e-13	5.46784e-12	0.0859819	N/A
TNFRSF9	0.000701712	0.00132177	5.0143e-10	N/A
RBKS	7.15367e-10	7.4733e-09	0.00877105	N/A
TCL1A	0.924266	0.934416	0.0705376	N/A
CD63	4.78088e-07	2.1405e-06	0.071718	N/A
PSME2	6.23493e-09	5.06976e-08	8.09738e-09	N/A
ASGR1	9.82876e-09	7.30854e-08	0.248294	N/A
FUT8	6.64528e-05	0.000165626	0.782367	N/A
TBCB	0.000287849	0.000596345	0.205095	N/A
BMP4	0.00191078	0.00320933	1.41741e-08	N/A
CST5	0.00208237	0.00347739	0.106415	N/A
ASAH2	0.524463	0.566789	0.0799283	N/A
CXCL8	1.12452e-10	1.54805e-09	0.232673	N/A
BCAN	0.0487966	0.064464	0.69716	N/A
ACVRL1	1.97429e-05	5.67993e-05	0.0062393	N/A
EIF4B	4.715e-05	0.000124421	0.175892	N/A
ADAM22	0.196949	0.234145	4.24258e-05	N/A
PLA2G10	0.143153	0.174556	0.230089	N/A
LXN	0.0724263	0.0921278	0.0204525	N/A
CCL2	4.95649e-06	1.62967e-05	0.0387454	N/A
CDH15	0.31773	0.360845	0.11433	N/A
CNTN5	0.00595156	0.00907521	2.09344e-05	N/A
ROBO2	0.83998	0.860425	3.4146e-07	N/A
CDH3	0.788004	0.814547	8.41469e-05	N/A
DDR1	0.00189243	0.00318213	0.0255191	N/A
CD300C	3.92194e-11	6.21185e-10	0.244817	N/A
PVR	3.54878e-06	1.21003e-05	7.92324e-06	N/A
TXNDC5	2.56004e-09	2.35683e-08	0.504637	N/A
FUT3_FUT5	0.010847	0.0159458	0.0281077	N/A
STC1	6.03932e-09	4.94218e-08	0.0928492	N/A
RWDD1	6.91529e-05	0.000171485	0.100705	7.77461e-10
VTA1	6.39697e-05	0.000160251	0.370723	N/A
EZR	3.17189e-08	1.95489e-07	4.79773e-07	N/A
CD8A	0.615274	0.654367	0.875072	N/A
MMP8	3.32981e-09	2.9547e-08	0.217031	1.8262e-18
SEMA4D	1.48018e-06	5.57622e-06	0.00147249	N/A
PDCD5	1.26069e-10	1.71943e-09	0.00722572	3.59576e-08
NSFL1C	6.77417e-06	2.15515e-05	0.0693391	N/A
SERPINB6	4.38049e-06	1.45654e-05	0.866949	1.53221e-11
CXCL13	6.09839e-14	2.64204e-12	0.00242592	N/A
CD34	0.171707	0.206469	0.00586884	N/A
VCAN	1.49804e-05	4.43986e-05	0.724041	N/A
PPCDC	2.00636e-05	5.76094e-05	0.000824175	N/A
SMPD1	7.38827e-07	3.00541e-06	7.26384e-11	N/A
BST2	3.66825e-13	1.08067e-11	6.35737e-15	N/A
CCL19	1.57353e-05	4.61269e-05	0.956181	N/A
SULT1A1	0.0385544	0.051581	0.916554	N/A
SUMF2	0.00112934	0.00200908	1.26256e-05	N/A
PRL	5.36489e-05	0.000137196	0.0163863	N/A
LBR	1.68568e-08	1.18238e-07	0.000113976	N/A
LAMP2	3.34994e-05	9.22778e-05	0.000294716	N/A
ANXA3	5.28486e-08	3.07692e-07	0.794994	2.41797e-07
ENO1	0.000315137	0.000645615	0.00264098	4.21132e-11
CHGB	0.569795	0.61174	0.00872521	N/A
ADAM8	1.45474e-07	7.59872e-07	0.050482	N/A
CD74	1.62534e-15	1.59609e-13	0.209405	N/A
LGALS8	5.26224e-05	0.000135275	0.000977863	N/A
CXCL11	2.18548e-12	5.19229e-11	6.35737e-15	N/A
FABP5	5.22226e-12	1.13123e-10	0.148504	6.78915e-11
CASC4	3.42696e-19	2.52395e-16	1.6434e-25	N/A
RGMB	0.197585	0.234491	0.0131936	N/A
ENO2	0.000540104	0.00104681	0.040295	N/A
OXT	3.49926e-05	9.54521e-05	0.0086478	N/A
SCARF2	0.082283	0.103859	1.58071e-13	N/A
TNFRSF8	9.30006e-15	5.0737e-13	0.00245964	0.000432049
THY1	0.000711181	0.00133619	0.050482	N/A
BST1	0.188579	0.225103	0.469845	N/A
TNFRSF21	0.0375911	0.0504296	1.78752e-05	N/A
CPPED1	3.12681e-06	1.07864e-05	0.0103773	N/A
CPM	0.886345	0.902271	6.80919e-08	N/A
NCAN	0.836564	0.857522	2.91795e-05	N/A
CTSS	1.90522e-16	3.508e-14	0.678397	N/A
NTRK3	7.96087e-05	0.000193824	0.0005113	N/A
SCARA5	0.078365	0.099083	0.031215	N/A
LRPAP1	2.79676e-14	1.32891e-12	0.132467	N/A
CPA2	0.105725	0.132089	0.317592	N/A
CLEC1B	0.000515931	0.00100525	0.41639	N/A
FOLR2	2.35919e-12	5.51602e-11	4.95544e-13	N/A
MSR1	6.08163e-11	9.2353e-10	0.817913	N/A
JAM2	0.00580157	0.00885566	8.34117e-06	N/A
RGMA	0.311431	0.355336	0.00141984	N/A
DKK1	9.01644e-11	1.28062e-09	0.0458742	N/A
BIN2	0.0268802	0.0367296	0.764306	N/A
WISP2	3.7846e-06	1.28154e-05	0.818836	N/A
CGA	0.205651	0.243117	0.03232	N/A
APP	3.20233e-07	1.49273e-06	0.093931	N/A
ITGAM	0.0342039	0.0460955	0.147766	2.48653e-05
APOH	0.812233	0.837112	5.09433e-05	N/A
MIF	3.07948e-06	1.0648e-05	0.0579446	8.17483e-09
NPTX1	0.822566	0.846117	0.0287962	0.00684067
GGT1	9.55656e-08	5.23302e-07	0.00170957	N/A
BCAM	0.000292422	0.000604969	0.380233	N/A
STIP1	0.000112852	0.000259459	0.0797848	N/A
AHSP	0.139018	0.17036	0.834962	N/A
DSC2	0.00388082	0.00609429	1.58071e-13	N/A
CD164	8.81611e-10	8.95595e-09	0.830272	N/A
NRP2	5.38502e-09	4.62254e-08	0.0644033	N/A
SIGLEC5	1.74757e-06	6.5207e-06	0.00419547	N/A
MMP3	0.554056	0.595277	0.231373	N/A
WARS	4.84374e-16	7.13483e-14	8.46119e-13	N/A
NID2	1.28492e-06	4.95466e-06	0.00749175	N/A
HARS	0.00016255	0.000356834	0.630275	8.15971e-07
PEBP1	2.96402e-08	1.85788e-07	0.209864	2.23577e-08
SERPINB1	1.04333e-07	5.6501e-07	0.350354	3.61951e-10
IL17RA	5.5889e-05	0.000142184	0.0210221	N/A
CLEC14A	0.0021567	0.00358153	0.00857968	N/A
GP6	0.00084197	0.00155611	0.183056	N/A
CNTN3	0.531255	0.573288	0.627767	N/A
INHBC	8.26407e-06	2.58999e-05	1.34028e-09	N/A
PIK3IP1	0.0290527	0.0394058	0.000798049	N/A
NCAM2	0.136091	0.166913	0.00259908	N/A
CA6	8.6554e-06	2.70688e-05	0.0371973	N/A
SPINK1	7.47135e-07	3.02343e-06	0.974195	N/A
SUSD2	0.337853	0.381639	0.00870304	N/A
MESD	0.000209927	0.000448148	0.835219	N/A
MPO	2.73789e-10	3.17553e-09	N/A	N/A
GUCA2A	0.664254	0.700391	0.00632846	N/A
PIGR	2.6294e-07	1.26572e-06	0.288019	N/A
MMP9	2.70699e-06	9.58507e-06	0.0247553	5.23501e-06
THBS2	1.53703e-06	5.77564e-06	0.00720867	N/A
PLA2G7	0.920796	0.931547	0.81902	N/A
NOMO1	2.21506e-15	1.71726e-13	1.77115e-06	N/A
TNXB	0.00146008	0.00251837	1.3713e-12	N/A
CD109	0.0634005	0.0817051	0.00861673	N/A
SPINT1	2.27201e-07	1.11929e-06	0.636347	N/A
CD99	5.24738e-05	0.000135275	0.00173925	N/A
FCRL5	0.00270864	0.00440864	0.937168	N/A
CLEC11A	3.26919e-08	2.00646e-07	3.90872e-08	N/A
DSG2	0.24448	0.28423	0.0161715	0.0285315
SOD2	1.37119e-05	4.11358e-05	2.05625e-05	2.02615e-08
NUDT5	6.42823e-08	3.6559e-07	0.00183835	2.65067e-12
IL1R1	0.00738252	0.0111533	0.0319636	N/A
CNTN4	0.0116025	0.0169381	5.56104e-10	N/A
TMSB10	2.01339e-13	6.74029e-12	0.0260575	2.94511e-15
CD177	0.0085684	0.0127616	0.835219	N/A
TREML2	1.2981e-05	3.91825e-05	0.00060374	N/A
MYOC	0.958648	0.96586	0.88832	N/A
CD99L2	1.81093e-05	5.24067e-05	0.0560764	N/A
OGN	0.369891	0.413078	0.000226994	N/A
PLAU	2.08403e-06	7.56102e-06	0.461587	N/A
EFNA1	9.00667e-07	3.59534e-06	0.385919	N/A
IL1RAP	0.0146477	0.0209273	1.50212e-05	N/A
B4GAT1	0.00558697	0.00857251	0.0594568	N/A
ALDH1A1	3.00496e-08	1.86764e-07	0.00036581	N/A
PILRA	8.04673e-06	2.52726e-05	0.494846	N/A
CD300LG	0.47776	0.519749	5.92323e-05	N/A
PECAM1	0.00845431	0.0126045	0.176822	N/A
GNLY	2.02458e-08	1.36174e-07	0.00499527	N/A
FCER2	0.00889507	0.0132214	0.000166037	N/A
MFGE8	0.000206909	0.00044299	0.0268022	N/A
TXNRD1	1.07012e-08	7.88145e-08	1.51086e-06	7.54796e-13
IL7R	0.0747728	0.0949486	2.86367e-07	N/A
HAVCR2	1.70229e-13	5.83134e-12	0.429165	N/A
ARSA	9.7246e-09	7.30854e-08	7.69429e-06	N/A
ITGA5	1.76176e-05	5.1084e-05	0.00212102	N/A
FYB1	0.000538192	0.00104448	0.878714	N/A
BLVRB	0.0508444	0.0668695	0.212162	N/A
RELT	7.46789e-09	5.86371e-08	0.0482075	N/A
DBI	2.98551e-08	1.86341e-07	0.626148	1.64497e-15
VSIG4	2.32421e-11	3.98089e-10	0.0156654	N/A
TNFRSF1B	1.47625e-12	3.73845e-11	0.418371	N/A
IGF2R	0.00262184	0.00427209	0.00316737	N/A
TIMP4	0.000308961	0.000634727	0.91598	N/A
SPINK5	0.613133	0.652562	0.0156654	N/A
CA2	0.00032156	0.000656945	0.170546	N/A
CTRB1	0.121125	0.149553	2.45998e-06	N/A
F11R	0.000590042	0.00113021	0.99927	N/A
LILRA2	9.37382e-05	0.00022415	0.00523458	N/A
PAMR1	0.0232347	0.0320756	0.341196	N/A
TFF1	0.00325205	0.00521815	1.62909e-05	N/A
TNFRSF1A	1.6445e-11	2.95408e-10	0.413697	N/A
CLPS	0.000798366	0.00147924	0.00505009	N/A
STC2	0.00208455	0.00347739	0.678651	N/A
IGFBP4	8.45549e-07	3.38449e-06	0.0666535	N/A
GRN	4.42545e-13	1.27817e-11	1.04325e-12	N/A
PARK7	4.31297e-05	0.000114469	0.0428738	N/A
SCP2	0.000160306	0.000352433	0.264268	0.0234907
ANKRD54	3.63611e-05	9.84558e-05	0.0917047	N/A
RABEPK	1.74757e-07	8.87647e-07	0.764114	N/A
VTCN1	0.239829	0.279484	0.0911255	N/A
SFTPA1	5.28098e-07	2.29466e-06	8.68187e-05	4.09254e-09
RAD23B	1.74859e-06	6.5207e-06	0.0842745	1.09231e-08
NINJ1	1.63495e-10	2.13122e-09	0.678397	0.0136508
GH2	0.597713	0.637994	0.844137	N/A
PSRC1	0.0194823	0.0273831	0.533304	N/A
STX16	0.0105344	0.0155328	0.916616	N/A
CEACAM5	0.000178956	0.000388794	0.634032	1.09441e-06
PQBP1	0.000410903	0.000819026	0.000115758	1.25585e-07
GSAP	0.0388055	0.0518697	0.207102	N/A
RRM2B	1.36831e-06	5.22155e-06	5.49162e-05	6.94241e-09
HGS	2.63844e-06	9.43307e-06	0.116621	5.18687e-06
PDP1	0.0164455	0.0232702	0.801768	N/A
RARRES1	0.000304779	0.00062701	0.567873	N/A
ATP6AP2	3.92223e-05	0.000105236	0.0038734	N/A
RNF41	0.00609552	0.00926594	0.542482	4.27322e-08
SMAD1	0.000222502	0.000471577	0.792584	N/A
MAGED1	1.61821e-08	1.14598e-07	0.464507	0.000141202
CAMKK1	3.15595e-08	1.95324e-07	0.91598	9.55977e-08
PDGFC	1.53506e-10	2.03552e-09	0.00023226	N/A
PPM1A	0.0018475	0.0031137	0.246681	N/A
KIR3DL1	0.251207	0.290903	0.876912	N/A
MZT1	0.00430924	0.0067455	0.817913	N/A
RRM2	5.26008e-09	4.58467e-08	5.22146e-16	N/A
ADCYAP1R1	0.301839	0.345462	0.00086722	N/A
UXS1	0.00775755	0.0116601	0.00675982	N/A
LTBP3	6.41378e-08	3.6559e-07	0.456618	N/A
FEN1	0.0568775	0.0741421	0.561605	N/A
FCRLB	2.06479e-10	2.53453e-09	0.0020837	N/A
RASSF2	9.7522e-09	7.30854e-08	0.419649	2.0173e-10
CA11	0.0574564	0.0747643	2.22234e-06	N/A
KIR2DL3	0.000914885	0.00166785	0.0453475	N/A
AKT3	0.020876	0.0292026	0.843306	N/A
BGN	0.348578	0.391652	0.748076	N/A
BTC	0.00121047	0.00213281	0.533503	N/A
CCT5	0.00524113	0.00809244	0.350354	N/A
KLK12	0.103003	0.128907	0.0536661	N/A
ARHGAP1	0.00605971	0.00922103	0.0151344	N/A
RANGAP1	0.583906	0.625523	0.781298	N/A
MAVS	0.00101258	0.00182338	0.651168	N/A
ZBTB16	0.000283298	0.000588572	0.0416559	N/A
MAEA	0.000176557	0.000384148	0.00870304	N/A
FES	6.51094e-05	0.00016278	0.831497	N/A
NTF4	0.334626	0.378284	0.300721	N/A
FOPNL	0.000186799	0.000404045	0.645968	N/A
LSM1	7.77796e-07	3.13889e-06	0.963321	N/A
RUVBL1	0.00126156	0.00221488	0.511165	0.00177273
NFKBIE	1.25098e-06	4.83648e-06	0.202795	1.13164e-08
IKZF2	0.361021	0.403784	0.167528	N/A
SLAMF8	0.000648221	0.00122729	0.916616	N/A
FCGR2B	0.000419094	0.000834224	0.712697	N/A
GFOD2	0.283796	0.326077	0.0489826	N/A
BIRC2	0.000397201	0.000793864	0.925336	N/A
SFTPA2	2.00359e-06	7.34152e-06	0.0161715	1.20372e-06
STX6	4.53328e-06	1.49385e-05	0.717624	N/A
TBL1X	0.00252115	0.00412171	0.477454	N/A
PSMA1	0.683144	0.71774	0.974575	N/A
SH2B3	0.00280367	0.00454825	0.744676	N/A
NDUFS6	0.00504608	0.00780764	0.0824802	N/A
PRKRA	1.0456e-05	3.22212e-05	0.630786	N/A
DDX58	4.40551e-08	2.6487e-07	1.07988e-25	N/A
NAMPT	1.72856e-11	3.06767e-10	2.58753e-05	N/A
CLEC6A	1.7292e-09	1.69807e-08	0.00877105	N/A
SUGT1	2.25273e-05	6.41234e-05	0.167701	3.14724e-08
CHAC2	5.85673e-06	1.89188e-05	0.614224	N/A
GNE	0.000183694	0.000397913	0.0370081	N/A
TP53	9.36254e-07	3.7273e-06	0.244032	N/A
FMR1	9.80248e-05	0.000232513	0.0378303	N/A
AIF1	2.06962e-06	7.52727e-06	0.0992971	9.81202e-07
NPTN	0.716138	0.750798	0.836166	N/A
MED18	0.000935508	0.00169539	0.235312	N/A
TNF	8.60898e-14	3.4273e-12	0.0325967	N/A
CDC27	0.000124504	0.000283893	0.403011	N/A
FLI1	0.000109426	0.000253549	0.974195	N/A
STXBP3	0.189847	0.22625	0.361374	N/A
CEP85	0.000329994	0.000672311	0.770948	N/A
GSTA3	0.000466418	0.000920957	0.215405	N/A
AGR3	0.175002	0.210088	0.485187	N/A
AKR1B1	0.000103325	0.000241967	0.379461	2.27531e-08
CEACAM3	0.00177657	0.00300103	0.385049	0.0152932
ATG4A	0.00152442	0.0026171	0.826424	N/A
GFAP	0.0323117	0.0437455	0.560475	N/A
LHB	0.0121451	0.0176951	0.80809	N/A
CRACR2A	0.00459369	0.00716032	0.614411	N/A
BAIAP2	2.34844e-07	1.14925e-06	0.818108	N/A
LYPD8	0.265328	0.306291	0.634422	N/A
EGFL7	5.90911e-09	4.88996e-08	0.469845	N/A
MAP3K5	0.00978856	0.014491	0.593816	N/A
SLAMF6	1.0809e-08	7.9212e-08	0.0437099	N/A
ARHGAP25	3.9984e-05	0.000107085	0.947725	N/A
FUS	3.59381e-08	2.19655e-07	8.19539e-05	1.69116e-11
CRH	0.000887062	0.00162114	0.0165129	N/A
PLXDC1	0.00813461	0.0121771	0.0011955	N/A
GFER	3.80792e-06	1.28648e-05	9.35932e-05	2.22817e-09
ENTPD2	0.259763	0.300102	0.203271	0.0109287
CFC1	3.03453e-06	1.05173e-05	0.947361	N/A
SORCS2	0.0282578	0.0384435	0.0498144	N/A
GCG	0.02107	0.0293902	0.666537	N/A
LYAR	0.109337	0.136256	0.733887	N/A
CD28	0.000935684	0.00169539	0.00720867	N/A
HPGDS	0.00445588	0.00696024	0.00376127	N/A
BAMBI	0.000861312	0.00157997	0.0354141	N/A
ITGB1BP1	5.44143e-07	2.35742e-06	0.963321	N/A
ACAA1	6.70064e-07	2.79949e-06	0.0179023	6.90329e-05
TPMT	7.44768e-05	0.000183146	0.33819	N/A
FOXO3	3.00439e-05	8.39747e-05	0.609336	6.90223e-05
FLT3	0.209277	0.246809	0.71249	N/A
PDCD1LG2	6.42847e-06	2.05404e-05	0.974195	N/A
IGF1R	9.81423e-07	3.88846e-06	5.23405e-05	N/A
ADAMTS15	0.50551	0.547915	0.0162159	N/A
IL6	1.08938e-12	2.91755e-11	0.0845846	N/A
STAT5B	0.000471843	0.000926699	0.326718	N/A
SF3B4	0.000365206	0.00073894	0.000138313	8.93435e-13
SEPTIN9	0.00136123	0.0023729	0.501535	N/A
ABL1	2.95865e-06	1.03028e-05	0.226727	N/A
VPS53	0.000622596	0.00118333	0.757723	N/A
CDHR2	0.000134273	0.000302423	0.00586884	N/A
POLR2F	7.93456e-09	6.15137e-08	0.000473645	5.51075e-20
SERPINA9	0.188158	0.224964	2.58887e-07	N/A
TACC3	0.0114341	0.0167087	0.462831	N/A
TBC1D23	0.02312	0.0320073	0.865881	N/A
AIFM1	0.00057088	0.0011021	0.278783	N/A
MPI	2.63574e-05	7.4234e-05	0.619858	N/A
SEZ6L2	0.0113948	0.0166678	0.0182723	N/A
LPCAT2	1.20017e-07	6.42854e-07	0.436508	4.2204e-15
KLK13	0.378945	0.42191	6.10345e-06	N/A
LAT2	0.000111949	0.000258061	0.276631	N/A
LRP1	5.90062e-06	1.90188e-05	0.863116	N/A
ADGRG1	0.000267735	0.000557814	0.335983	N/A
CDKN2D	0.00567974	0.0086877	0.246681	N/A
KRT18	8.97628e-09	6.88649e-08	2.66751e-07	2.07449e-11
COX5B	0.0011016	0.00196924	0.954944	N/A
CD207	0.134015	0.164503	1.31789e-08	N/A
DDAH1	7.60787e-17	2.24128e-14	0.0179023	N/A
FLT1	7.11624e-05	0.000176172	0.769787	N/A
RP2	7.73785e-05	0.000189019	0.071718	6.92356e-07
HS3ST3B1	0.00347356	0.00550759	5.92323e-05	N/A
PSMD9	1.74492e-09	1.70216e-08	0.16936	N/A
DPEP2	1.00989e-09	1.01888e-08	0.487848	N/A
CALB1	0.271182	0.312315	0.194147	N/A
MME	2.75546e-05	7.74579e-05	0.916554	N/A
NUDT2	0.00626187	0.009509	0.897807	5.8599e-05
GRPEL1	5.63094e-07	2.41818e-06	3.35601e-06	5.14422e-10
VNN2	0.0143652	0.0205636	0.0389116	N/A
AARSD1	0.0389455	0.0520097	0.475216	N/A
IGSF3	2.05411e-06	7.48936e-06	0.231646	N/A
DKKL1	0.0609691	0.078917	0.0354879	N/A
INPPL1	0.000115654	0.000265355	0.420203	N/A
LAG3	2.86088e-08	1.80861e-07	1.20186e-12	N/A
CD38	1.82259e-09	1.75469e-08	0.0194439	N/A
CNPY4	0.000470903	0.000926089	0.688091	N/A
CDNF	0.000387045	0.000775669	0.0388704	N/A
CDKN1A	0.000607264	0.00115569	0.0484866	N/A
KIFBP	0.000102033	0.000240087	0.210084	N/A
TAFA5	0.293386	0.336834	0.00346247	N/A
ST3GAL1	0.054258	0.0709157	9.36617e-10	N/A
ERBIN	0.000587205	0.00112624	0.791219	N/A
SRP14	0.00010686	0.000249059	0.00177967	N/A
DSG4	1.50033e-07	7.78167e-07	0.0129442	N/A
STX4	0.0119664	0.017452	0.613284	N/A
IL12A_IL12B	0.00105252	0.00189068	0.91598	N/A
CD302	9.67507e-05	0.000230232	9.68358e-05	N/A
SEMA4C	0.00843417	0.0125872	0.0378792	N/A
GFRA2	0.342702	0.385933	3.54762e-05	N/A
ARSB	2.71352e-06	9.58517e-06	0.000342935	N/A
SCAMP3	6.3083e-05	0.000158298	0.419195	N/A
LRRC25	7.3269e-10	7.54722e-09	0.551316	N/A
DCTN2	5.34472e-05	0.000136918	0.0105231	2.94829e-17
DRG2	0.00327481	0.00523362	0.667093	N/A
UBAC1	0.00213586	0.00355093	0.611341	N/A
ELOA	0.00212624	0.00353894	6.71712e-08	7.4686e-14
ERP44	1.6207e-07	8.28919e-07	0.186137	N/A
KAZALD1	0.267974	0.309104	0.0661538	N/A
CES3	0.300136	0.344047	0.668593	N/A
ATP6V1D	0.00143038	0.00248461	0.252471	N/A
EPHA2	5.13468e-05	0.000133692	0.134135	N/A
RTBDN	0.328143	0.371811	0.0161608	N/A
CA12	0.0123192	0.0179133	0.0162918	N/A
INPP1	1.87939e-08	1.28164e-07	0.679868	1.47333e-11
RET	0.638073	0.674718	0.00177743	N/A
PPME1	0.00175286	0.00296437	0.492822	N/A
YES1	0.000137442	0.000308147	0.609336	N/A
DTX3	0.00147646	0.00253772	4.80822e-05	N/A
LYN	0.392426	0.43593	0.13464	N/A
ICOSLG	0.855532	0.87453	1.32959e-06	N/A
OMG	0.00183508	0.0030963	0.501147	N/A
SMAD5	0.443375	0.486655	0.0033884	N/A
DPP6	0.116284	0.144059	0.60475	N/A
VPS37A	0.00209545	0.00349162	0.407467	7.93798e-06
PFKFB2	3.14097e-06	1.08099e-05	0.523526	N/A
AREG	9.87373e-09	7.30854e-08	0.420259	1.00937e-20
PODXL	0.187428	0.224412	0.386136	N/A
APBB1IP	1.68422e-13	5.83134e-12	0.00657269	4.64817e-18
OGFR	8.35182e-11	1.2061e-09	1.69768e-05	5.06869e-10
IQGAP2	0.122599	0.15112	0.0661538	N/A
OPTC	0.378894	0.42191	0.317592	N/A
DNAJB1	1.42742e-05	4.26488e-05	0.0408626	N/A
TMPRSS15	0.0225774	0.0313445	5.28748e-06	N/A
RBP2	0.00760663	0.0114801	0.303292	N/A
CES2	0.16552	0.199518	0.561605	N/A
USO1	8.73744e-05	0.000210642	0.0664536	N/A
CCN1	0.0374461	0.0502808	0.00968402	N/A
RBP5	8.3991e-07	3.37108e-06	0.199973	N/A
AMIGO2	0.000104163	0.000243544	2.0273e-05	N/A
GALNT10	3.24537e-13	1.01475e-11	0.311098	N/A
FAM3B	0.627238	0.665649	2.643e-05	N/A
DEFB4A_DEFB4B	0.00972854	0.0144312	0.475636	N/A
S100A12	2.83783e-06	9.94728e-06	0.587355	8.55794e-15
SIRT2	5.13711e-05	0.000133692	0.110989	8.94585e-09
GPA33	0.0198283	0.0278163	0.188856	N/A
GALNT7	0.00838991	0.0125338	0.638525	N/A
MUC16	0.726711	0.760259	5.92323e-05	N/A
GCNT1	6.36128e-07	2.68486e-06	0.321911	N/A
MSLN	9.07328e-08	4.98692e-07	0.195441	0.000210414
VMO1	5.34472e-05	0.000136918	0.000468295	N/A
VAT1	2.0206e-10	2.50112e-09	0.420203	5.08012e-06
ALPP	2.2181e-05	6.3442e-05	0.401056	N/A
MOG	0.461581	0.504758	0.000475399	N/A
HMBS	0.0879214	0.11088	0.651168	N/A
CBLN4	0.0210533	0.0293902	0.19016	N/A
CALCOCO1	0.139147	0.170377	0.560475	N/A
NPY	0.154369	0.187303	0.0545012	N/A
EBI3_IL27	0.000389561	0.000779652	0.620175	N/A
SIGLEC9	1.85105e-10	2.35051e-09	0.916616	N/A
KLK4	0.0589674	0.0765952	0.000219778	N/A
CPE	0.538593	0.580068	0.786617	N/A
ITGB7	0.965611	0.970884	4.80822e-10	N/A
SIGLEC6	3.69637e-05	9.99038e-05	0.53376	N/A
HAO1	0.000435228	0.000865171	0.498236	N/A
PDCD1	7.22139e-08	4.04453e-07	0.00042325	N/A
EPS8L2	1.99416e-07	1.00252e-06	0.274008	N/A
XCL1	0.018838	0.0265028	0.324303	N/A
DCTN1	0.304065	0.347739	0.812419	N/A
SCG2	0.315229	0.358281	0.303139	N/A
CA14	0.027363	0.0373202	0.0393016	N/A
FGF21	5.66813e-05	0.000143906	0.894323	N/A
TRIAP1	7.07409e-09	5.6325e-08	0.00036581	7.12287e-21
PRDX6	1.3205e-06	5.07857e-06	0.0664536	N/A
CTSV	0.00354743	0.00561867	0.127338	3.14832e-07
LGALS7_LGALS7B	0.869419	0.887494	0.0351323	N/A
KLK14	0.0247024	0.033822	0.92812	N/A
HSPB6	0.023871	0.0328925	0.14469	N/A
SLITRK2	0.0126379	0.0183224	0.499048	N/A
DPY30	2.60217e-11	4.40575e-10	1.42308e-06	1.71957e-14
FGF23	0.010804	0.0159019	0.000440948	5.86967e-12
ANGPTL7	0.854339	0.873918	0.000119961	N/A
AMBP	0.000284876	0.000591017	0.98215	N/A
CASP8	1.35701e-06	5.19422e-06	0.00346958	2.98721e-09
RSPO3	1.09348e-06	4.2952e-06	0.916554	N/A
ITGAV	0.157813	0.191167	2.06805e-08	N/A
CA9	0.000676287	0.00127714	0.982921	N/A
CD300E	2.85561e-11	4.7799e-10	0.000166301	N/A
CLMP	6.75083e-05	0.000167973	2.41019e-05	N/A
PVALB	0.00169123	0.00287002	0.896757	N/A
VWA1	1.2068e-18	5.9254e-16	3.06684e-07	N/A
HAVCR1	2.82132e-07	1.34929e-06	0.0618971	N/A
GALNT2	0.000312679	0.000641471	2.91219e-06	N/A
RTN4R	0.000263298	0.000549346	0.553843	N/A
SCLY	1.02605e-10	1.43138e-09	0.000280171	N/A
CNTN2	0.16065	0.194283	0.0258524	N/A
CRNN	0.0988779	0.123955	0.25368	N/A
DAB2	7.6883e-05	0.000188121	0.294149	N/A
LRIG1	9.04169e-11	1.28062e-09	4.84728e-16	N/A
CXCL8	8.05247e-11	1.17438e-09	0.229974	N/A
CAPG	5.65228e-09	4.7576e-08	0.040295	8.0138e-12
ACP6	4.24409e-11	6.58057e-10	0.465817	N/A
HBQ1	0.187543	0.224412	0.278172	N/A
APEX1	1.72126e-05	5.01069e-05	0.0568193	9.78891e-13
CPVL	0.000158159	0.000348756	0.524096	N/A
RILP	4.41701e-06	1.46208e-05	0.117993	N/A
METAP2	2.78073e-06	9.7757e-06	0.040295	4.86244e-09
GPC1	0.0100114	0.0147912	0.141162	N/A
MMP12	0.0981831	0.123189	3.71088e-10	N/A
F3	0.00167627	0.00284792	0.99229	2.21447e-13
HS6ST1	0.000175418	0.000382234	0.00410782	N/A
FXN	0.000317091	0.000648715	0.149414	N/A
PRTG	0.427078	0.469818	5.79004e-07	N/A
WISP1	2.99974e-16	4.90957e-14	0.0583837	N/A
ARG1	0.0109711	0.016096	0.463085	N/A
TNFRSF19	0.000740489	0.00138771	0.000738922	N/A
TACSTD2	0.0197861	0.0277835	0.69716	N/A
NUCB2	9.54795e-12	1.87522e-10	0.0708253	N/A
CD5	6.27379e-06	2.01335e-05	0.000404894	N/A
SPINK6	0.000304401	0.00062701	0.0604772	N/A
EDA2R	0.000300525	0.00061999	0.00227893	N/A
LTA4H	9.1913e-09	7.01491e-08	0.00215485	N/A
SORD	2.80498e-07	1.34584e-06	2.24236e-05	N/A
LEFTY2	0.93861	0.947616	0.361374	N/A
HDGF	1.67072e-10	2.13998e-09	0.164399	1.15465e-09
CRISP2	0.0610233	0.0789177	0.674772	N/A
GFRA1	1.15685e-11	2.21305e-10	0.990624	N/A
NCS1	0.887996	0.903327	3.41741e-08	N/A
HAGH	9.21888e-06	2.86486e-05	0.254596	N/A
DSG3	0.208182	0.245912	4.63538e-08	N/A
SMOC1	1.82785e-06	6.78192e-06	0.0273833	N/A
WFDC12	0.397557	0.440965	0.0368631	N/A
ANGPT2	0.00236077	0.00388972	3.63667e-05	N/A
WIF1	0.00537316	0.00827894	0.401056	0.00223338
HBEGF	3.30621e-05	9.13706e-05	0.636347	6.01738e-05
CCL8	1.18649e-07	6.37846e-07	1.04753e-15	N/A
ADM	2.07696e-07	1.03707e-06	0.174775	N/A
IDUA	5.02663e-05	0.00013128	0.270632	N/A
CD300LF	5.89559e-05	0.000148957	0.00666201	N/A
CDC37	3.35157e-05	9.22778e-05	0.154608	6.35118e-10
HTRA2	9.37382e-05	0.00022415	4.92372e-06	7.9071e-08
CD33	0.76811	0.797341	0.00783062	N/A
PLA2G15	1.02812e-11	1.99266e-10	0.00528148	N/A
DCBLD2	1.24667e-05	3.77848e-05	0.278172	N/A
PPP1R12A	0.000136178	0.000305779	0.713247	N/A
ATOX1	1.55941e-07	8.03153e-07	0.139154	8.79569e-16
TJAP1	0.00957287	0.0142146	0.654564	N/A
FGFR2	0.00238275	0.00391718	0.077218	N/A
CPXM1	0.000163398	0.000358164	0.129465	N/A
DCXR	1.35431e-05	4.07123e-05	0.000226994	N/A
C4BPB	5.50849e-09	4.66322e-08	6.67253e-25	N/A
TNFRSF12A	0.000935744	0.00169539	0.104555	N/A
CD1C	0.00477621	0.00741344	3.10357e-12	N/A
L1CAM	0.150569	0.182994	8.19539e-05	N/A
FOLR3	0.00142061	0.00247055	0.254123	N/A
NBL1	0.000856763	0.00157614	0.00215485	N/A
PODXL2	5.23996e-05	0.000135275	0.0343619	N/A
SEZ6L	0.399373	0.442313	0.206939	N/A
MDK	4.65684e-15	2.9824e-13	0.0174076	N/A
NECTIN4	0.00132902	0.00232499	0.0289675	N/A
FLT4	2.12538e-06	7.69209e-06	0.0694125	N/A
MANSC1	5.57517e-07	2.40124e-06	0.777152	N/A
TGFBR2	5.4335e-05	0.00013847	0.0285807	N/A
NELL1	0.0145786	0.0208488	2.43495e-05	N/A
TXNDC15	2.53732e-07	1.2254e-06	6.7236e-06	N/A
TEK	0.00475343	0.00738586	0.836166	N/A
KDR	0.0122667	0.0178546	0.0421813	N/A
NT5E	0.00206937	0.00346384	0.000306083	N/A
KLK1	0.00767382	0.0115578	6.78476e-07	N/A
CTSF	0.444056	0.48704	0.225112	N/A
CIAPIN1	0.00116726	0.00207154	0.247968	3.38347e-07
ADAMTS8	0.249422	0.289291	0.240269	N/A
SIAE	2.87062e-06	1.002e-05	0.000185814	N/A
IL13RA1	1.59295e-07	8.17565e-07	0.0136954	N/A
WFDC2	6.74174e-11	1.01332e-09	0.0583837	N/A
SNAP29	0.000874761	0.00160065	0.223297	N/A
FGFBP1	0.878849	0.895879	0.0280466	N/A
XPNPEP2	0.0230779	0.0320073	0.501838	N/A
P4HB	8.88075e-09	6.84887e-08	0.561605	N/A
ERBB4	0.234453	0.273436	0.983497	0.0418235
SPARC	4.5417e-08	2.71948e-07	0.840091	N/A
TFPI2	1.54771e-10	2.03552e-09	0.83545	N/A
MSRA	6.14869e-05	0.000154821	0.745136	1.61686e-06
FURIN	2.58556e-14	1.26951e-12	6.03726e-15	N/A
CREG1	4.2263e-10	4.69905e-09	5.49162e-05	N/A
PPY	0.0785142	0.0991865	0.276631	N/A
KLK8	0.658425	0.694743	1.48555e-08	N/A
KLK11	0.0550872	0.0718719	0.00195476	0.0366254
S100A4	0.00116298	0.00206643	0.00523927	N/A
ERBB2	0.39793	0.441047	4.92372e-06	N/A
SRC	0.0111806	0.016387	0.581556	N/A
ITGB5	0.0128216	0.0185523	0.0788324	N/A
KLK10	0.00483237	0.00748485	0.400756	N/A
VEGFC	6.18386e-07	2.61748e-06	0.306266	N/A
DLL1	1.38151e-11	2.51231e-10	0.78664	N/A
KLK6	0.330232	0.373891	0.00219507	N/A
CD27	6.26406e-09	5.06976e-08	0.487128	N/A
CEACAM1	7.04733e-07	2.89964e-06	1.51086e-06	N/A
FOLR1	1.7421e-07	8.87647e-07	0.0873077	N/A
LYPD3	0.629737	0.66782	0.00104586	N/A
MIA	0.937401	0.947045	0.00259561	N/A

## Sheet: 1C IndexTime
Supplemental Table 1C: General additive model			Supplemental Table 1C: Results GAM model
Sheets			Sheets
Time associated GAM model	General additive model of bootstrap selected features (10%), with "severity" and "time since symptom onset" as explanatory variables

## Sheet: Time associated GAM model
Severity	genes	All.p.value	All.p.adj	stimulation	population	reagent		**No model could be built for the following features (insufficient data):
Severe	ITIH3	5.1836e-05	0.00756805	olink				pDC.CREB.PI
Severe	AOC1	0.000510585	0.0248485	olink				pDC.Erk1_2.PI
Severe	LGALS9	0.00046773	0.0248485	olink				pDC.S6.PI
Severe	CNTN5	0.00180508	0.0658855	olink				mDCBDCA3.STAT4.PI
Severe	MERTK	0.00359277	0.087424	olink				pDC.STAT4.PI
Severe	PDCD1LG2	0.00319299	0.087424	olink
Severe	DDAH1	0.00424352	0.0885078	olink
Severe	LGALS1	0.0050757	0.0926315	olink
Severe	SFTPA2	0.00630869	0.0927076	olink
Severe	DEFB4A_DEFB4B	0.00634983	0.0927076	olink
Severe	IL15RA	0.0162386	0.169345	olink
Severe	GHRHR	0.0154446	0.169345	olink
Severe	HPGDS	0.0155199	0.169345	olink
Severe	TIGAR	0.013501	0.169345	olink
Severe	CCL15	0.0208301	0.171216	olink
Severe	IFNG	0.0212465	0.171216	olink
Severe	MLN	0.0189204	0.171216	olink
Severe	GH2	0.0222815	0.171216	olink
Severe	ADA	0.0201798	0.171216	olink
Severe	CALB2	0.0271717	0.191818	olink
Severe	TNFRSF11A	0.0275903	0.191818	olink
Severe	L1CAM	0.0308625	0.204815	olink
Severe	LY9	0.0347959	0.220878	olink
Severe	TPP1	0.0485522	0.262541	olink
Severe	IDUA	0.0461381	0.262541	olink
Severe	PADI2	0.0473698	0.262541	olink
Severe	IL24	0.0468906	0.262541	olink
Severe	IL19	0.0520511	0.267207	olink
Severe	AZU1	0.0530753	0.267207	olink
Severe	CDCP1	0.0556899	0.271024	olink
Severe	SDC1	0.0600955	0.281226	olink
Severe	CLSPN	0.0616385	0.281226	olink
Severe	CNTN4	0.0659844	0.28675	olink
Severe	CRH	0.0737228	0.28675	olink
Severe	EPHA10	0.0761075	0.28675	olink
Severe	NID1	0.0741383	0.28675	olink
Severe	ACTN4	0.0765977	0.28675	olink
Severe	SCLY	0.0719553	0.28675	olink
Severe	XRCC4	0.0718567	0.28675	olink
Severe	GZMH	0.0838718	0.306132	olink
Severe	LAMP3	0.0886924	0.315832	olink
Severe	PRELP	0.0985447	0.325138	olink
Severe	PDGFC	0.0972418	0.325138	olink
Severe	DPEP2	0.0935389	0.325138	olink
Severe	IL17F	0.100214	0.325138	olink
Severe	ACP5	0.106471	0.337931	olink
Severe	CTSH	0.113689	0.353161	olink
Severe	ACE2	0.120039	0.365119	olink
Severe	FCRLB	0.12348	0.36792	olink
Severe	ADAMTS13	0.130145	0.380025	olink
Severe	WARS	0.133695	0.382735	olink
Severe	NINJ1	0.139362	0.391285	olink
Severe	SLAMF1	0.154708	0.426177	olink
Severe	DSG4	0.169944	0.459477	olink
Severe	MDK	0.185531	0.464368	olink
Severe	GALNT10	0.189619	0.464368	olink
Severe	S100A16	0.182901	0.464368	olink
Severe	LEP	0.188792	0.464368	olink
Severe	ADAMTS8	0.190836	0.464368	olink
Severe	TP53	0.189658	0.464368	olink
Severe	FOLR1	0.197313	0.472256	olink
Severe	ANXA5	0.214869	0.505982	olink
Severe	LRP1	0.223145	0.517129	olink
Severe	PKLR	0.229249	0.522974	olink
Severe	CX3CL1	0.242525	0.531439	olink
Severe	IL15	0.243587	0.531439	olink
Severe	PRSS27	0.243879	0.531439	olink
Severe	GCG	0.260162	0.542625	olink
Severe	HSD11B1	0.25343	0.542625	olink
Severe	SCGB1A1	0.256712	0.542625	olink
Severe	SCP2	0.264385	0.543665	olink
Severe	FLT4	0.290052	0.574628	olink
Severe	AMBN	0.292444	0.574628	olink
Severe	CLEC10A	0.299122	0.574628	olink
Severe	NGF	0.289703	0.574628	olink
Severe	IL1B	0.296429	0.574628	olink
Severe	DCBLD2	0.3215	0.601783	olink
Severe	IL33	0.318402	0.601783	olink
Severe	GGH	0.3416	0.631311	olink
Severe	CEACAM5	0.362195	0.661006	olink
Severe	FCGR2B	0.37499	0.66645	olink
Severe	ITGB6	0.383437	0.66645	olink
Severe	FUCA1	0.383109	0.66645	olink
Severe	CTSB	0.372532	0.66645	olink
Severe	ACP6	0.388491	0.667291	olink
Severe	LY75	0.40255	0.677503	olink
Severe	VAT1	0.403717	0.677503	olink
Severe	MSLN	0.417171	0.686915	olink
Severe	ADGRG1	0.418736	0.686915	olink
Severe	CLEC4G	0.425651	0.687685	olink
Severe	PDCD1	0.428626	0.687685	olink
Severe	PRSS8	0.437979	0.693504	olink
Severe	IL22RA1	0.441753	0.693504	olink
Severe	GALNT7	0.447563	0.695151	olink
Severe	CDHR2	0.464514	0.713884	olink
Severe	CDHR1	0.470148	0.715017	olink
Severe	PLIN1	0.477858	0.71925	olink
Moderate	AMBN	0.0148849	0.7244	olink
Moderate	ADGRG1	0.01186	0.7244	olink
Moderate	FCRLB	0.00688826	0.7244	olink
Severe	CPVL	0.489679	0.729522	olink
Severe	GCNT1	0.502897	0.741646	olink
Severe	CBLN4	0.516842	0.747118	olink
Severe	NTRK3	0.515703	0.747118	olink
Severe	FUT8	0.543466	0.77534	olink
Severe	FKBP7	0.546987	0.77534	olink
Severe	CRNN	0.564395	0.792324	olink
Severe	TNR	0.573302	0.797163	olink
Severe	SFRP1	0.582093	0.801751	olink
Severe	FLT3LG	0.594664	0.805119	olink
Severe	FABP9	0.595567	0.805119	olink
Severe	SLC39A5	0.613482	0.818407	olink
Severe	IFNGR2	0.616608	0.818407	olink
Severe	KDR	0.637214	0.825711	olink
Severe	LRPAP1	0.644733	0.825711	olink
Severe	SIRT5	0.631529	0.825711	olink
Severe	OPTC	0.644614	0.825711	olink
Severe	TDGF1	0.652252	0.828076	olink
Severe	BAIAP2	0.661691	0.832818	olink
Severe	PON2	0.674644	0.839533	olink
Severe	COL1A1	0.684277	0.839533	olink
Severe	IL1RAP	0.679467	0.839533	olink
Severe	CD276	0.700292	0.844075	olink
Severe	GGA1	0.695706	0.844075	olink
Severe	RANGAP1	0.705323	0.844075	olink
Severe	PRL	0.718871	0.846412	olink
Severe	CD209	0.718116	0.846412	olink
Severe	IL4	0.734071	0.857395	olink
Moderate	ACE2	0.0301034	0.879019	olink
Moderate	ALDH3A1	0.024911	0.879019	olink
Severe	PTPRF	0.777098	0.879506	olink
Severe	IL13	0.766718	0.879506	olink
Severe	CRHR1	0.771891	0.879506	olink
Severe	MME	0.775854	0.879506	olink
Mild	NINJ1	0.136218	0.887578	olink
Mild	LAMP3	0.13171	0.887578	olink
Mild	SFTPA2	0.0810647	0.887578	olink
Mild	ACP6	0.147443	0.887578	olink
Mild	CBLN4	0.292904	0.887578	olink
Mild	DCBLD2	0.224112	0.887578	olink
Mild	FCN2	0.0799531	0.887578	olink
Mild	IFNG	0.173793	0.887578	olink
Mild	IDS	0.0801326	0.887578	olink
Mild	CNTN4	0.234135	0.887578	olink
Mild	PTPRF	0.292257	0.887578	olink
Mild	GZMH	0.0888088	0.887578	olink
Mild	MDK	0.120283	0.887578	olink
Mild	CLSPN	0.168216	0.887578	olink
Mild	SIGLEC9	0.270501	0.887578	olink
Mild	GGA1	0.116572	0.887578	olink
Mild	HPGDS	0.0466759	0.887578	olink
Mild	LRPAP1	0.183854	0.887578	olink
Mild	CLEC4G	0.17285	0.887578	olink
Mild	PDCD1	0.219591	0.887578	olink
Mild	CLEC10A	0.242773	0.887578	olink
Mild	FOLR1	0.239454	0.887578	olink
Mild	TIGAR	0.16108	0.887578	olink
Mild	EPHA10	0.222762	0.887578	olink
Mild	RANGAP1	0.278712	0.887578	olink
Mild	ACE2	0.291763	0.887578	olink
Mild	DDAH1	0.138599	0.887578	olink
Mild	GH2	0.274177	0.887578	olink
Mild	LEP	0.259768	0.887578	olink
Mild	NID1	0.264454	0.887578	olink
Mild	SFRP1	0.151617	0.887578	olink
Mild	ANGPTL3	0.275951	0.887578	olink
Mild	SCLY	0.143281	0.887578	olink
Mild	COL1A1	0.297886	0.887578	olink
Mild	MSLN	0.253453	0.887578	olink
Mild	TP53	0.164945	0.887578	olink
Mild	XRCC4	0.18466	0.887578	olink
Mild	DEFB4A_DEFB4B	0.115416	0.887578	olink
Mild	SIRT5	0.119836	0.887578	olink
Mild	ALDH3A1	0.0396852	0.887578	olink
Mild	HSD11B1	0.158464	0.887578	olink
Mild	ITIH3	0.167041	0.887578	olink
Mild	LGALS1	0.104951	0.887578	olink
Mild	WARS	0.222667	0.887578	olink
Mild	IFNGR2	0.0528655	0.887578	olink
Mild	VAT1	0.0716191	0.887578	olink
Mild	AZU1	0.0625525	0.887578	olink
Mild	ADA	0.163573	0.887578	olink
Mild	IL1B	0.277187	0.887578	olink
Mild	CEACAM5	0.317067	0.890225	olink
Mild	FCGR2B	0.307056	0.890225	olink
Mild	SLAMF1	0.316302	0.890225	olink
Severe	SPOCK1	0.793333	0.890974	olink
Severe	IDS	0.805994	0.893926	olink
Severe	SIGLEC9	0.808207	0.893926	olink
Severe	CCL27	0.821758	0.902081	olink
Severe	FCN2	0.831914	0.906413	olink
Moderate	MERTK	0.239332	0.917374	olink
Moderate	CPVL	0.152266	0.917374	olink
Moderate	SFTPA2	0.196436	0.917374	olink
Moderate	ACP6	0.314102	0.917374	olink
Moderate	CBLN4	0.234415	0.917374	olink
Moderate	DCBLD2	0.259969	0.917374	olink
Moderate	CDHR2	0.289337	0.917374	olink
Moderate	TPP1	0.349958	0.917374	olink
Moderate	FLT4	0.167431	0.917374	olink
Moderate	PON2	0.386749	0.917374	olink
Moderate	FABP9	0.356151	0.917374	olink
Moderate	KCNIP4	0.363955	0.917374	olink
Moderate	FCGR2B	0.285123	0.917374	olink
Moderate	GCG	0.336627	0.917374	olink
Moderate	L1CAM	0.32729	0.917374	olink
Moderate	TNR	0.251489	0.917374	olink
Moderate	PDGFC	0.0773827	0.917374	olink
Moderate	CLSPN	0.310276	0.917374	olink
Moderate	MLN	0.135339	0.917374	olink
Moderate	SIGLEC9	0.140415	0.917374	olink
Moderate	CCL27	0.0611003	0.917374	olink
Moderate	GGA1	0.246465	0.917374	olink
Moderate	LY75	0.0732932	0.917374	olink
Moderate	HPGDS	0.0796934	0.917374	olink
Moderate	LRPAP1	0.330188	0.917374	olink
Moderate	PDCD1	0.370581	0.917374	olink
Moderate	SPOCK1	0.309609	0.917374	olink
Moderate	CRHR1	0.13793	0.917374	olink
Moderate	IL4	0.27919	0.917374	olink
Moderate	SOST	0.323101	0.917374	olink
Moderate	TIGAR	0.308314	0.917374	olink
Moderate	IL5	0.273677	0.917374	olink
Moderate	IL22RA1	0.15839	0.917374	olink
Moderate	PADI2	0.286499	0.917374	olink
Moderate	ACTN4	0.351798	0.917374	olink
Moderate	ANGPTL3	0.19338	0.917374	olink
Moderate	CTSB	0.261919	0.917374	olink
Moderate	IL19	0.34129	0.917374	olink
Moderate	MSLN	0.38957	0.917374	olink
Moderate	HYAL1	0.0572734	0.917374	olink
Moderate	CRNN	0.37236	0.917374	olink
Moderate	TP53	0.120517	0.917374	olink
Moderate	XRCC4	0.153486	0.917374	olink
Moderate	PRL	0.349405	0.917374	olink
Moderate	DEFB4A_DEFB4B	0.267623	0.917374	olink
Moderate	SIRT5	0.241695	0.917374	olink
Moderate	BAIAP2	0.119926	0.917374	olink
Moderate	IL1RAP	0.261117	0.917374	olink
Moderate	ITIH3	0.259982	0.917374	olink
Moderate	LGALS1	0.262247	0.917374	olink
Moderate	LY9	0.133492	0.917374	olink
Moderate	SCGB1A1	0.386999	0.917374	olink
Moderate	IL17F	0.247443	0.917374	olink
Moderate	VAT1	0.385157	0.917374	olink
Moderate	PRSS27	0.310365	0.917374	olink
Moderate	FKBP7	0.118157	0.917374	olink
Moderate	IL1B	0.335809	0.917374	olink
Severe	ALDH3A1	0.854811	0.924462	olink
Moderate	GCNT1	0.409457	0.934073	olink
Moderate	DDAH1	0.405344	0.934073	olink
Mild	CTSH	0.340649	0.938392	olink
Moderate	CCL15	0.426002	0.942368	olink
Moderate	MME	0.423456	0.942368	olink
Severe	KIR3DL1	0.883749	0.94873	olink
Moderate	DSG4	0.435897	0.949865	olink
Severe	GFOD2	0.891313	0.949867	olink
Mild	KCNIP4	0.380994	0.950241	olink
Mild	AMBN	0.39051	0.950241	olink
Mild	ACTN4	0.373877	0.950241	olink
Mild	AOC1	0.379895	0.950241	olink
Mild	TDGF1	0.361348	0.950241	olink
Mild	CDHR1	0.389123	0.950241	olink
Mild	IL17F	0.360652	0.950241	olink
Severe	KCNIP4	0.899109	0.951231	olink
Mild	MERTK	0.679043	0.953246	olink
Mild	IL15RA	0.609036	0.953246	olink
Mild	CPVL	0.537172	0.953246	olink
Mild	SDC1	0.4336	0.953246	olink
Mild	FLT3LG	0.667654	0.953246	olink
Mild	IDUA	0.665582	0.953246	olink
Mild	PON2	0.602588	0.953246	olink
Mild	ADAMTS13	0.541985	0.953246	olink
Mild	GALNT7	0.514464	0.953246	olink
Mild	CD276	0.453438	0.953246	olink
Mild	PRSS8	0.414345	0.953246	olink
Mild	GHRHR	0.70606	0.953246	olink
Mild	L1CAM	0.697952	0.953246	olink
Mild	FUT8	0.451024	0.953246	olink
Mild	TNR	0.715209	0.953246	olink
Mild	GCNT1	0.59582	0.953246	olink
Mild	PDGFC	0.595862	0.953246	olink
Mild	CALB2	0.509189	0.953246	olink
Mild	CDCP1	0.541653	0.953246	olink
Mild	CCL27	0.628823	0.953246	olink
Mild	GALNT10	0.706536	0.953246	olink
Mild	IL33	0.623545	0.953246	olink
Mild	KIR3DL1	0.724728	0.953246	olink
Mild	CX3CL1	0.606031	0.953246	olink
Mild	IL13	0.685903	0.953246	olink
Mild	CRH	0.611818	0.953246	olink
Mild	SPOCK1	0.503173	0.953246	olink
Mild	CRHR1	0.479845	0.953246	olink
Mild	IL4	0.543782	0.953246	olink
Mild	SLC39A5	0.542772	0.953246	olink
Mild	S100A16	0.645794	0.953246	olink
Mild	DPEP2	0.592628	0.953246	olink
Mild	IL15	0.505926	0.953246	olink
Mild	PADI2	0.448686	0.953246	olink
Mild	PKLR	0.644619	0.953246	olink
Mild	CTSB	0.708642	0.953246	olink
Mild	CRLF1	0.415552	0.953246	olink
Mild	IL19	0.606502	0.953246	olink
Mild	LGALS9	0.481826	0.953246	olink
Mild	ADAMTS8	0.443802	0.953246	olink
Mild	ADGRG1	0.633706	0.953246	olink
Mild	HYAL1	0.7234	0.953246	olink
Mild	TNFRSF11A	0.610145	0.953246	olink
Mild	IL17RA	0.686247	0.953246	olink
Mild	IL1RAP	0.566044	0.953246	olink
Mild	ECE1	0.562194	0.953246	olink
Mild	LY9	0.527057	0.953246	olink
Mild	SCGB1A1	0.613308	0.953246	olink
Mild	MME	0.626559	0.953246	olink
Mild	FKBP7	0.563911	0.953246	olink
Mild	OPTC	0.716012	0.953246	olink
Severe	SOST	0.91322	0.956512	olink
Severe	LHB	0.917203	0.956512	olink
Severe	ANGPTL3	0.923837	0.956597	olink
Mild	ACP5	0.795277	0.962425	olink
Mild	FLT4	0.756375	0.962425	olink
Mild	DSG4	0.789518	0.962425	olink
Mild	MLN	0.77852	0.962425	olink
Mild	LY75	0.766816	0.962425	olink
Mild	IL24	0.797626	0.962425	olink
Mild	PLIN1	0.749793	0.962425	olink
Mild	CRNN	0.779183	0.962425	olink
Mild	BAIAP2	0.762829	0.962425	olink
Mild	GGH	0.744459	0.962425	olink
Moderate	CNTN5	0.458285	0.963474	olink
Moderate	SLC39A5	0.47245	0.963474	olink
Moderate	DPEP2	0.454594	0.963474	olink
Moderate	GH2	0.488336	0.963474	olink
Moderate	LEP	0.483479	0.963474	olink
Moderate	SFRP1	0.488052	0.963474	olink
Moderate	TNFRSF11A	0.487694	0.963474	olink
Severe	IL5	0.958237	0.964845	olink
Severe	CRLF1	0.949594	0.964845	olink
Severe	HYAL1	0.941635	0.964845	olink
Severe	ECE1	0.952578	0.964845	olink
Moderate	ECE1	0.500857	0.975001	olink
Mild	CCL15	0.844451	0.980682	olink
Mild	TPP1	0.870575	0.980682	olink
Mild	LRP1	0.887968	0.980682	olink
Mild	PDCD1LG2	0.819486	0.980682	olink
Mild	ANXA5	0.860101	0.980682	olink
Mild	ITGB6	0.887373	0.980682	olink
Mild	SCP2	0.85013	0.980682	olink
Mild	IL5	0.875576	0.980682	olink
Mild	IL22RA1	0.864875	0.980682	olink
Mild	GFOD2	0.826288	0.980682	olink
Mild	NGF	0.85492	0.980682	olink
Mild	PRL	0.893361	0.980682	olink
Moderate	AOC1	0.51096	0.98158	olink
Moderate	IDUA	0.543544	0.98423	olink
Moderate	CD276	0.540277	0.98423	olink
Moderate	KDR	0.53514	0.98423	olink
Moderate	SCLY	0.527852	0.98423	olink
Moderate	LHB	0.546045	0.98423	olink
Moderate	PRELP	0.560331	0.984511	olink
Moderate	FCN2	0.573912	0.984511	olink
Moderate	PDCD1LG2	0.580168	0.984511	olink
Moderate	CDCP1	0.586661	0.984511	olink
Moderate	CX3CL1	0.572797	0.984511	olink
Moderate	IL24	0.584303	0.984511	olink
Moderate	LAMP3	0.618688	0.986476	olink
Moderate	SDC1	0.649746	0.986476	olink
Moderate	IFNG	0.604965	0.986476	olink
Moderate	CNTN4	0.603758	0.986476	olink
Moderate	CALB2	0.675512	0.986476	olink
Moderate	GALNT10	0.653636	0.986476	olink
Moderate	KIR3DL1	0.678484	0.986476	olink
Moderate	S100A16	0.682425	0.986476	olink
Moderate	NID1	0.680528	0.986476	olink
Moderate	ADAMTS8	0.666549	0.986476	olink
Moderate	TDGF1	0.660644	0.986476	olink
Moderate	PLIN1	0.633091	0.986476	olink
Moderate	GGH	0.666417	0.986476	olink
Moderate	OPTC	0.664153	0.986476	olink
Mild	KDR	0.907812	0.989109	olink
Mild	PRELP	0.93206	0.989635	olink
Mild	CDHR2	0.954389	0.989635	olink
Mild	FABP9	0.970933	0.989635	olink
Mild	GCG	0.976078	0.989635	olink
Mild	CNTN5	0.956676	0.989635	olink
Mild	SOST	0.96928	0.989635	olink
Mild	FUCA1	0.970335	0.989635	olink
Mild	LHB	0.973322	0.989635	olink
Mild	FCRLB	0.938602	0.989635	olink
Mild	CD209	0.931728	0.989635	olink
Moderate	NINJ1	0.966717	0.990689	olink
Moderate	ACP5	0.924629	0.990689	olink
Moderate	IL15RA	0.748855	0.990689	olink
Moderate	NTRK3	0.795429	0.990689	olink
Moderate	FLT3LG	0.700894	0.990689	olink
Moderate	LRP1	0.889651	0.990689	olink
Moderate	CEACAM5	0.80353	0.990689	olink
Moderate	IDS	0.935737	0.990689	olink
Moderate	ADAMTS13	0.988618	0.990689	olink
Moderate	GALNT7	0.771501	0.990689	olink
Moderate	PTPRF	0.877918	0.990689	olink
Moderate	PRSS8	0.864259	0.990689	olink
Moderate	GHRHR	0.895304	0.990689	olink
Moderate	GZMH	0.917422	0.990689	olink
Moderate	MDK	0.928754	0.990689	olink
Moderate	FUT8	0.933375	0.990689	olink
Moderate	ANXA5	0.974375	0.990689	olink
Moderate	ITGB6	0.850175	0.990689	olink
Moderate	SLAMF1	0.956829	0.990689	olink
Moderate	IL33	0.990011	0.990689	olink
Moderate	SCP2	0.967897	0.990689	olink
Moderate	CLEC4G	0.704372	0.990689	olink
Moderate	IL13	0.915526	0.990689	olink
Moderate	CRH	0.824996	0.990689	olink
Moderate	CLEC10A	0.727235	0.990689	olink
Moderate	FOLR1	0.86838	0.990689	olink
Moderate	EPHA10	0.98777	0.990689	olink
Moderate	RANGAP1	0.967042	0.990689	olink
Moderate	IL15	0.952561	0.990689	olink
Moderate	FUCA1	0.822898	0.990689	olink
Moderate	PKLR	0.787549	0.990689	olink
Moderate	COL1A1	0.821819	0.990689	olink
Moderate	GFOD2	0.831317	0.990689	olink
Moderate	CRLF1	0.919036	0.990689	olink
Moderate	LGALS9	0.94161	0.990689	olink
Moderate	NGF	0.827631	0.990689	olink
Moderate	CDHR1	0.990689	0.990689	olink
Moderate	IL17RA	0.820644	0.990689	olink
Moderate	CTSH	0.811402	0.990689	olink
Moderate	HSD11B1	0.803353	0.990689	olink
Moderate	WARS	0.766619	0.990689	olink
Moderate	IFNGR2	0.844564	0.990689	olink
Moderate	AZU1	0.922029	0.990689	olink
Moderate	CD209	0.899694	0.990689	olink
Moderate	ADA	0.805757	0.990689	olink
Severe	IL17RA	0.991489	0.991489	olink
Mild	NTRK3	0.993169	0.993169	olink
Mild	PRSS27	0.986668	0.993169	olink
Severe	Granulocytes.frequency.Unstim	0.0251332	0.080966	Unstim	Granulocytes	frequency
Severe	Ki67CD8.frequency.Unstim	0.040483	0.080966	Unstim	Ki67CD8	frequency
Moderate	Granulocytes.frequency.Unstim	0.0633319	0.253327	Unstim	Granulocytes	frequency
Moderate	Ki67CD8.frequency.Unstim	0.129512	0.259023	Unstim	Ki67CD8	frequency
Moderate	pDC.frequency.Unstim	0.426618	0.568824	Unstim	pDC	frequency
Moderate	CD161CD8T.frequency.Unstim	0.581168	0.581168	Unstim	CD161CD8T	frequency
Severe	CD161CD8T.frequency.Unstim	0.753891	0.753891	Unstim	CD161CD8T	frequency
Severe	pDC.frequency.Unstim	0.674074	0.753891	Unstim	pDC	frequency
Mild	CD161CD8T.frequency.Unstim	0.645716	0.983536	Unstim	CD161CD8T	frequency
Mild	Granulocytes.frequency.Unstim	0.857774	0.983536	Unstim	Granulocytes	frequency
Mild	Ki67CD8.frequency.Unstim	0.307807	0.983536	Unstim	Ki67CD8	frequency
Mild	pDC.frequency.Unstim	0.983536	0.983536	Unstim	pDC	frequency
Moderate	CD56brightCD16negNK.CD38.PI	0.000405028	0.029162	PI	CD56brightCD16negNK	CD38
Moderate	Granulocytes.HLA-DR.IFNIL	0.000464746	0.034856	IFNIL	Granulocytes	HLA-DR
Moderate	Granulocytes.STAT3.PI	0.00199458	0.071805	PI	Granulocytes	STAT3
Severe	CD38Bcell.IgM.Unstim	0.00127446	0.0981334	Unstim	CD38Bcell	IgM
Moderate	CD4TmemCD38Ki67.HLA-DR.IFNIL	0.00449642	0.168616	IFNIL	CD4TmemCD38Ki67	HLA-DR
Moderate	CD8TnaiveCD38Ki67.4EBP1.Unstim	0.00500999	0.269491	Unstim	CD8TnaiveCD38Ki67	4EBP1
Moderate	CD8TnaiveCD38Ki67.CREB.Unstim	0.00699975	0.269491	Unstim	CD8TnaiveCD38Ki67	CREB
Mild	CD4Teff.4EBP1.Unstim	0.037726	0.295516	Unstim	CD4Teff	4EBP1
Mild	CD8TnaiveCD38Ki67.4EBP1.Unstim	0.0388313	0.295516	Unstim	CD8TnaiveCD38Ki67	4EBP1
Mild	mDC.4EBP1.Unstim	0.0253512	0.295516	Unstim	mDC	4EBP1
Mild	mDCBDCA3.CD38.Unstim	0.0063019	0.295516	Unstim	mDCBDCA3	CD38
Mild	intMC.CREB.Unstim	0.0139438	0.295516	Unstim	intMC	CREB
Mild	mDCBDCA3.HLA-DR.Unstim	0.0173242	0.295516	Unstim	mDCBDCA3	HLA-DR
Mild	Granulocytes.IkBa.Unstim	0.0345672	0.295516	Unstim	Granulocytes	IkBa
Mild	Ki67CD8.IkBa.Unstim	0.0310715	0.295516	Unstim	Ki67CD8	IkBa
Mild	mDC.IkBa.Unstim	0.0357624	0.295516	Unstim	mDC	IkBa
Mild	CD8TnaiveCD38Ki67.Ki67.Unstim	0.031664	0.295516	Unstim	CD8TnaiveCD38Ki67	Ki67
Mild	pDC.S6.Unstim	0.0422166	0.295516	Unstim	pDC	S6
Mild	ncMC.STAT5.Unstim	0.0482042	0.309311	Unstim	ncMC	STAT5
Mild	CD8TnaiveCD38Ki67.STAT5.Unstim	0.0534788	0.316759	Unstim	CD8TnaiveCD38Ki67	STAT5
Severe	CD8TmemCD38Ki67.CREB.PI	0.0151562	0.337901	PI	CD8TmemCD38Ki67	CREB
Severe	CD8TnaiveCD38Ki67.S6.PI	0.016613	0.337901	PI	CD8TnaiveCD38Ki67	S6
Severe	CD8TmemCD38Ki67.STAT3.PI	0.0187723	0.337901	PI	CD8TmemCD38Ki67	STAT3
Severe	Ki67CD38CD8T.STAT3.PI	0.0182644	0.337901	PI	Ki67CD38CD8T	STAT3
Severe	CD4TnaiveCD38Ki67.STAT4.PI	0.0280907	0.345764	PI	CD4TnaiveCD38Ki67	STAT4
Severe	Basophils.STAT6.PI	0.0288137	0.345764	PI	Basophils	STAT6
Mild	Basophils.4EBP1.PI	0.0197845	0.35612	PI	Basophils	4EBP1
Mild	mDC.HLA-DR.PI	0.0116599	0.35612	PI	mDC	HLA-DR
Mild	Granulocytes.IkBa.PI	0.0138384	0.35612	PI	Granulocytes	IkBa
Mild	Treg.STAT3.PI	0.0191083	0.35612	PI	Treg	STAT3
Moderate	T.CD38.PI	0.0168165	0.39002	PI	T	CD38
Moderate	intMC.PLCg2.PI	0.0278439	0.39002	PI	intMC	PLCg2
Moderate	intMC.S6.PI	0.0232795	0.39002	PI	intMC	S6
Moderate	Treg.STAT3.PI	0.0325017	0.39002	PI	Treg	STAT3
Mild	CD8TnaiveCD38Ki67.IkBa.Unstim	0.071422	0.392821	Unstim	CD8TnaiveCD38Ki67	IkBa
Mild	NKT.IkBa.PI	0.0279362	0.402281	PI	NKT	IkBa
Mild	CD4TnaiveCD38Ki67.4EBP1.PI	0.0545277	0.424495	PI	CD4TnaiveCD38Ki67	4EBP1
Mild	Granulocytes.Erk1_2.PI	0.0751698	0.424495	PI	Granulocytes	Erk1_2
Mild	mDC.Erk1_2.PI	0.0623356	0.424495	PI	mDC	Erk1_2
Mild	Platelets.Erk1_2.PI	0.0616954	0.424495	PI	Platelets	Erk1_2
Mild	Ki67CD38CD4T.HLA-DR.PI	0.0618808	0.424495	PI	Ki67CD38CD4T	HLA-DR
Mild	CD8Tnaive.IkBa.PI	0.0600766	0.424495	PI	CD8Tnaive	IkBa
Mild	mDC.Ki67.PI	0.0703652	0.424495	PI	mDC	Ki67
Mild	NKT.S6.PI	0.0766449	0.424495	PI	NKT	S6
Mild	CD4TnaiveCD38Ki67.CD38.Unstim	0.0828343	0.425216	Unstim	CD4TnaiveCD38Ki67	CD38
Mild	CD8TmemCD38Ki67.HLA-DR.PI	0.0899134	0.431584	PI	CD8TmemCD38Ki67	HLA-DR
Mild	mDC.PLCg2.PI	0.0897723	0.431584	PI	mDC	PLCg2
Mild	Granulocytes.STAT5.Unstim	0.0937983	0.451404	Unstim	Granulocytes	STAT5
Mild	pDC.CD38.Unstim	0.121835	0.463549	Unstim	pDC	CD38
Mild	Granulocytes.Erk1_2.Unstim	0.103115	0.463549	Unstim	Granulocytes	Erk1_2
Mild	CD8Teff.HLA-DR.Unstim	0.132337	0.463549	Unstim	CD8Teff	HLA-DR
Mild	CD38Bcell.IgM.Unstim	0.132443	0.463549	Unstim	CD38Bcell	IgM
Mild	CD8Tmem.IkBa.Unstim	0.11483	0.463549	Unstim	CD8Tmem	IkBa
Mild	mDCBDCA3.S6.Unstim	0.127759	0.463549	Unstim	mDCBDCA3	S6
Mild	IgMnBcell.IgM.Unstim	0.143129	0.47917	Unstim	IgMnBcell	IgM
Severe	CD4TnaiveCD38Ki67.STAT4.Unstim	0.0125516	0.483238	Unstim	CD4TnaiveCD38Ki67	STAT4
Severe	Platelets.Erk1_2.PI	0.0494145	0.508263	PI	Platelets	Erk1_2
Mild	ncMC.IkBa.Unstim	0.168408	0.518698	Unstim	ncMC	IkBa
Mild	CD8TnaiveCD38Ki67.STAT6.Unstim	0.162206	0.518698	Unstim	CD8TnaiveCD38Ki67	STAT6
Mild	Granulocytes.CD38.Unstim	0.175348	0.519301	Unstim	Granulocytes	CD38
Mild	cMC.HLA-DR.PI	0.11568	0.520559	PI	cMC	HLA-DR
Mild	CD45RACD14negCD123neg.4EBP1.Unstim	0.240863	0.530854	Unstim	CD45RACD14negCD123neg	4EBP1
Mild	Ki67CD8.CREB.Unstim	0.238926	0.530854	Unstim	Ki67CD8	CREB
Mild	NKT.CREB.Unstim	0.226044	0.530854	Unstim	NKT	CREB
Mild	intMC.HLA-DR.Unstim	0.241635	0.530854	Unstim	intMC	HLA-DR
Mild	pDC.HLA-DR.Unstim	0.190844	0.530854	Unstim	pDC	HLA-DR
Mild	Treg.HLA-DR.Unstim	0.227153	0.530854	Unstim	Treg	HLA-DR
Mild	intMC.P38.Unstim	0.248191	0.530854	Unstim	intMC	P38
Mild	Ki67CD8.S6.Unstim	0.1973	0.530854	Unstim	Ki67CD8	S6
Mild	ncMC.STAT3.Unstim	0.237826	0.530854	Unstim	ncMC	STAT3
Mild	Basophils.Zap70_Syk.Unstim	0.219185	0.530854	Unstim	Basophils	Zap70_Syk
Moderate	mDCBDCA3.HLA-DR.Unstim	0.0209702	0.538234	Unstim	mDCBDCA3	HLA-DR
Mild	Basophils.CREB.Unstim	0.281307	0.541517	Unstim	Basophils	CREB
Mild	pDC.P38.Unstim	0.275578	0.541517	Unstim	pDC	P38
Mild	Basophils.S6.Unstim	0.280157	0.541517	Unstim	Basophils	S6
Mild	Ki67CD38CD8T.Zap70_Syk.Unstim	0.263215	0.541517	Unstim	Ki67CD38CD8T	Zap70_Syk
Moderate	CD4TnaiveCD38Ki67.HLA-DR.Unstim	0.0281704	0.54228	Unstim	CD4TnaiveCD38Ki67	HLA-DR
Mild	CD4TnaiveCD38Ki67.STAT4.PI	0.140596	0.5544	PI	CD4TnaiveCD38Ki67	STAT4
Mild	CD8TmemCD38Ki67.STAT4.PI	0.143909	0.5544	PI	CD8TmemCD38Ki67	STAT4
Mild	Basophils.STAT5.PI	0.1463	0.5544	PI	Basophils	STAT5
Mild	Treg.STAT4.Unstim	0.296282	0.556432	Unstim	Treg	STAT4
Mild	CD38Bcell.CD38.PI	0.208457	0.560994	PI	CD38Bcell	CD38
Mild	T.CD38.PI	0.196836	0.560994	PI	T	CD38
Mild	CD4TmemCD38Ki67.HLA-DR.PI	0.218164	0.560994	PI	CD4TmemCD38Ki67	HLA-DR
Mild	IgMpBcell.HLA-DR.PI	0.200142	0.560994	PI	IgMpBcell	HLA-DR
Mild	Ki67CD4T.HLA-DR.PI	0.156943	0.560994	PI	Ki67CD4T	HLA-DR
Mild	Platelets.IkBa.PI	0.208836	0.560994	PI	Platelets	IkBa
Mild	Ki67CD38CD4T.Ki67.PI	0.165846	0.560994	PI	Ki67CD38CD4T	Ki67
Mild	Granulocytes.S6.PI	0.217312	0.560994	PI	Granulocytes	S6
Mild	CD8TmemCD38Ki67.TBK1.PI	0.217502	0.560994	PI	CD8TmemCD38Ki67	TBK1
Mild	CD8TnaiveCD38Ki67.Ki67.PI	0.232399	0.571163	PI	CD8TnaiveCD38Ki67	Ki67
Mild	CD4TnaiveCD38Ki67.STAT5.PI	0.237985	0.571163	PI	CD4TnaiveCD38Ki67	STAT5
Mild	IgMnBcell.HLA-DR.Unstim	0.324585	0.572203	Unstim	IgMnBcell	HLA-DR
Mild	Bcell.IgM.Unstim	0.351418	0.572203	Unstim	Bcell	IgM
Mild	Basophils.P38.Unstim	0.356698	0.572203	Unstim	Basophils	P38
Mild	CD4TnaiveCD38Ki67.STAT1.Unstim	0.354876	0.572203	Unstim	CD4TnaiveCD38Ki67	STAT1
Mild	Ki67CD38CD8T.STAT1.Unstim	0.345101	0.572203	Unstim	Ki67CD38CD8T	STAT1
Mild	CD4TnaiveCD38Ki67.STAT4.Unstim	0.347235	0.572203	Unstim	CD4TnaiveCD38Ki67	STAT4
Mild	intMC.STAT6.Unstim	0.344247	0.572203	Unstim	intMC	STAT6
Mild	Granulocytes.4EBP1.Unstim	0.391743	0.59024	Unstim	Granulocytes	4EBP1
Mild	MDSC.4EBP1.Unstim	0.398603	0.59024	Unstim	MDSC	4EBP1
Mild	CD8Tmem.HLA-DR.Unstim	0.393898	0.59024	Unstim	CD8Tmem	HLA-DR
Mild	CD4Tnaive.TBK1.Unstim	0.388228	0.59024	Unstim	CD4Tnaive	TBK1
Mild	CD4TnaiveCD38Ki67.HLA-DR.Unstim	0.40737	0.591839	Unstim	CD4TnaiveCD38Ki67	HLA-DR
Mild	CD8TnaiveCD38Ki67.CREB.Unstim	0.420377	0.599426	Unstim	CD8TnaiveCD38Ki67	CREB
Mild	CD4Tnaive.4EBP1.PI	0.258835	0.601165	PI	CD4Tnaive	4EBP1
Mild	MDSC.Ki67.PI	0.28682	0.61184	PI	MDSC	Ki67
Mild	CD8TnaiveCD38Ki67.S6.PI	0.273298	0.61184	PI	CD8TnaiveCD38Ki67	S6
Mild	Platelets.STAT3.PI	0.288924	0.61184	PI	Platelets	STAT3
Mild	CD8Teff.Zap70_Syk.PI	0.302227	0.621724	PI	CD8Teff	Zap70_Syk
Mild	Granulocytes.STAT3.PI	0.331155	0.662311	PI	Granulocytes	STAT3
Mild	CD38Bcell.HLA-DR.Unstim	0.473948	0.663527	Unstim	CD38Bcell	HLA-DR
Severe	mDC.PLCg2.PI	0.0740139	0.666125	PI	mDC	PLCg2
Severe	intMC.PLCg2.PI	0.0933666	0.672239	PI	intMC	PLCg2
Severe	mDC.STAT3.PI	0.0852067	0.672239	PI	mDC	STAT3
Moderate	Granulocytes.IkBa.PI	0.0680281	0.699718	PI	Granulocytes	IkBa
Mild	mDCCD1c.HLA-DR.PI	0.369609	0.700311	PI	mDCCD1c	HLA-DR
Mild	NKTKi67.STAT1.PI	0.368083	0.700311	PI	NKTKi67	STAT1
Mild	Plasmablast.STAT6.Unstim	0.509496	0.700556	Unstim	Plasmablast	STAT6
Mild	NKcell.S6.PI	0.404152	0.746127	PI	NKcell	S6
Moderate	mDC.Ki67.PI	0.135547	0.750721	PI	mDC	Ki67
Moderate	Granulocytes.S6.PI	0.129855	0.750721	PI	Granulocytes	S6
Moderate	NKcell.S6.PI	0.102566	0.750721	PI	NKcell	S6
Moderate	Ki67CD38CD8T.STAT3.PI	0.135509	0.750721	PI	Ki67CD38CD8T	STAT3
Moderate	mDC.STAT3.PI	0.107191	0.750721	PI	mDC	STAT3
Moderate	CD4TnaiveCD38Ki67.STAT4.PI	0.125348	0.750721	PI	CD4TnaiveCD38Ki67	STAT4
Severe	Ki67CD38CD4T.HLA-DR.PI	0.117174	0.766957	PI	Ki67CD38CD4T	HLA-DR
Mild	NKTKi67.HLA-DR.PI	0.426973	0.768551	PI	NKTKi67	HLA-DR
Mild	Ki67CD38CD8T.HLA-DR.PI	0.439125	0.771147	PI	Ki67CD38CD8T	HLA-DR
Mild	CD56brightCD16negNK.P38.PI	0.469662	0.775854	PI	CD56brightCD16negNK	P38
Mild	intMC.TBK1.PI	0.474133	0.775854	PI	intMC	TBK1
Mild	CD56dimCD16posNK.Zap70_Syk.PI	0.464598	0.775854	PI	CD56dimCD16posNK	Zap70_Syk
Moderate	Ki67CD38CD8T.CD38.PI	0.183016	0.796614	PI	Ki67CD38CD8T	CD38
Moderate	Platelets.Erk1_2.PI	0.22368	0.796614	PI	Platelets	Erk1_2
Moderate	intMC.Ki67.PI	0.24341	0.796614	PI	intMC	Ki67
Moderate	Ki67CD8.STAT1.PI	0.166141	0.796614	PI	Ki67CD8	STAT1
Moderate	NKTKi67.STAT1.PI	0.164032	0.796614	PI	NKTKi67	STAT1
Moderate	ncMC.STAT3.PI	0.237469	0.796614	PI	ncMC	STAT3
Moderate	CD8TmemCD38Ki67.STAT4.PI	0.232818	0.796614	PI	CD8TmemCD38Ki67	STAT4
Moderate	Basophils.STAT6.PI	0.236099	0.796614	PI	Basophils	STAT6
Moderate	CD8TnaiveCD38Ki67.STAT6.PI	0.216066	0.796614	PI	CD8TnaiveCD38Ki67	STAT6
Mild	CD56brightCD16negNK.S6.Unstim	0.594917	0.80366	Unstim	CD56brightCD16negNK	S6
Severe	CD8TnaiveCD38Ki67.Ki67.PI	0.142188	0.806155	PI	CD8TnaiveCD38Ki67	Ki67
Severe	CD161CD8T.MAPKAPK2.PI	0.150126	0.806155	PI	CD161CD8T	MAPKAPK2
Severe	NKTKi67.STAT1.PI	0.179145	0.806155	PI	NKTKi67	STAT1
Severe	ncMC.STAT3.PI	0.178157	0.806155	PI	ncMC	STAT3
Severe	Treg.STAT3.PI	0.174782	0.806155	PI	Treg	STAT3
Mild	Ki67CD38CD8T.CD38.Unstim	0.612856	0.809069	Unstim	Ki67CD38CD8T	CD38
Mild	pDC.STAT3.Unstim	0.619936	0.809069	Unstim	pDC	STAT3
Severe	CD56brightCD16negNK.CD38.PI	0.191164	0.809637	PI	CD56brightCD16negNK	CD38
Mild	Basophils.4EBP1.Unstim	0.634261	0.813969	Unstim	Basophils	4EBP1
Mild	CD4TnaiveCD38Ki67.4EBP1.IFNIL	0.614282	0.826431	IFNIL	CD4TnaiveCD38Ki67	4EBP1
Mild	CD8TmemCD38Ki67.4EBP1.IFNIL	0.619222	0.826431	IFNIL	CD8TmemCD38Ki67	4EBP1
Mild	CD8TnaiveCD38Ki67.4EBP1.IFNIL	0.230863	0.826431	IFNIL	CD8TnaiveCD38Ki67	4EBP1
Mild	Ki67CD38CD8T.4EBP1.IFNIL	0.429348	0.826431	IFNIL	Ki67CD38CD8T	4EBP1
Mild	CD4nCD8nT.CD38.IFNIL	0.497804	0.826431	IFNIL	CD4nCD8nT	CD38
Mild	CD4T.CD38.IFNIL	0.0485866	0.826431	IFNIL	CD4T	CD38
Mild	CD4Tmem.CD38.IFNIL	0.155539	0.826431	IFNIL	CD4Tmem	CD38
Mild	CD8TmemCD38Ki67.CD38.IFNIL	0.155546	0.826431	IFNIL	CD8TmemCD38Ki67	CD38
Mild	DC.CD38.IFNIL	0.347574	0.826431	IFNIL	DC	CD38
Mild	Granulocytes.CD38.IFNIL	0.606248	0.826431	IFNIL	Granulocytes	CD38
Mild	IgMpBcell.CD38.IFNIL	0.555443	0.826431	IFNIL	IgMpBcell	CD38
Mild	intMC.CD38.IFNIL	0.50924	0.826431	IFNIL	intMC	CD38
Mild	Ki67CD38CD8T.CD38.IFNIL	0.39671	0.826431	IFNIL	Ki67CD38CD8T	CD38
Mild	mDCBDCA3.CD38.IFNIL	0.544476	0.826431	IFNIL	mDCBDCA3	CD38
Mild	Plasmablast.CD38.IFNIL	0.549373	0.826431	IFNIL	Plasmablast	CD38
Mild	T.CD38.IFNIL	0.341378	0.826431	IFNIL	T	CD38
Mild	CD8TmemCD38Ki67.CREB.IFNIL	0.242284	0.826431	IFNIL	CD8TmemCD38Ki67	CREB
Mild	CD8TnaiveCD38Ki67.CREB.IFNIL	0.236323	0.826431	IFNIL	CD8TnaiveCD38Ki67	CREB
Mild	intMC.Erk1_2.IFNIL	0.0224507	0.826431	IFNIL	intMC	Erk1_2
Mild	CD4nCD8nT.HLA-DR.IFNIL	0.432102	0.826431	IFNIL	CD4nCD8nT	HLA-DR
Mild	CD4TmemCD38Ki67.HLA-DR.IFNIL	0.605647	0.826431	IFNIL	CD4TmemCD38Ki67	HLA-DR
Mild	CD8Tmem.HLA-DR.IFNIL	0.577797	0.826431	IFNIL	CD8Tmem	HLA-DR
Mild	CD8TmemCD38Ki67.HLA-DR.IFNIL	0.329511	0.826431	IFNIL	CD8TmemCD38Ki67	HLA-DR
Mild	Granulocytes.HLA-DR.IFNIL	0.0674836	0.826431	IFNIL	Granulocytes	HLA-DR
Mild	intMC.HLA-DR.IFNIL	0.538097	0.826431	IFNIL	intMC	HLA-DR
Mild	Ki67CD38CD4T.HLA-DR.IFNIL	0.339837	0.826431	IFNIL	Ki67CD38CD4T	HLA-DR
Mild	mDCBDCA3.HLA-DR.IFNIL	0.574915	0.826431	IFNIL	mDCBDCA3	HLA-DR
Mild	MDSC.HLA-DR.IFNIL	0.143458	0.826431	IFNIL	MDSC	HLA-DR
Mild	ncMC.HLA-DR.IFNIL	0.323615	0.826431	IFNIL	ncMC	HLA-DR
Mild	Treg.HLA-DR.IFNIL	0.25204	0.826431	IFNIL	Treg	HLA-DR
Mild	Basophils.IkBa.IFNIL	0.564631	0.826431	IFNIL	Basophils	IkBa
Mild	CD8TmemCD38Ki67.IkBa.IFNIL	0.541228	0.826431	IFNIL	CD8TmemCD38Ki67	IkBa
Mild	CD8TnaiveCD38Ki67.IkBa.IFNIL	0.637061	0.826431	IFNIL	CD8TnaiveCD38Ki67	IkBa
Mild	Granulocytes.IkBa.IFNIL	0.354718	0.826431	IFNIL	Granulocytes	IkBa
Mild	Ki67CD38CD8T.IkBa.IFNIL	0.0115369	0.826431	IFNIL	Ki67CD38CD8T	IkBa
Mild	mDCCD1c.IkBa.IFNIL	0.639107	0.826431	IFNIL	mDCCD1c	IkBa
Mild	CD4TnaiveCD38Ki67.Ki67.IFNIL	0.0914709	0.826431	IFNIL	CD4TnaiveCD38Ki67	Ki67
Mild	CD8TnaiveCD38Ki67.Ki67.IFNIL	0.508792	0.826431	IFNIL	CD8TnaiveCD38Ki67	Ki67
Mild	Granulocytes.Ki67.IFNIL	0.582943	0.826431	IFNIL	Granulocytes	Ki67
Mild	CD4TmemCD38Ki67.PLCg2.IFNIL	0.440861	0.826431	IFNIL	CD4TmemCD38Ki67	PLCg2
Mild	Granulocytes.S6.IFNIL	0.487489	0.826431	IFNIL	Granulocytes	S6
Mild	mDCBDCA3.S6.IFNIL	0.185221	0.826431	IFNIL	mDCBDCA3	S6
Mild	pDC.S6.IFNIL	0.105029	0.826431	IFNIL	pDC	S6
Mild	Plasmablast.S6.IFNIL	0.259236	0.826431	IFNIL	Plasmablast	S6
Mild	mDC.STAT1.IFNIL	0.112866	0.826431	IFNIL	mDC	STAT1
Mild	CD8TnaiveCD38Ki67.STAT3.IFNIL	0.594842	0.826431	IFNIL	CD8TnaiveCD38Ki67	STAT3
Mild	Ki67CD38CD8T.STAT3.IFNIL	0.51435	0.826431	IFNIL	Ki67CD38CD8T	STAT3
Mild	CD8Teff.STAT5.IFNIL	0.435841	0.826431	IFNIL	CD8Teff	STAT5
Mild	CD8TmemCD38Ki67.STAT5.IFNIL	0.570851	0.826431	IFNIL	CD8TmemCD38Ki67	STAT5
Mild	Granulocytes.STAT5.IFNIL	0.263891	0.826431	IFNIL	Granulocytes	STAT5
Mild	Ki67CD8.STAT5.IFNIL	0.368306	0.826431	IFNIL	Ki67CD8	STAT5
Mild	Granulocytes.STAT6.IFNIL	0.193497	0.826431	IFNIL	Granulocytes	STAT6
Mild	Ki67CD38CD8T.STAT6.IFNIL	0.432952	0.826431	IFNIL	Ki67CD38CD8T	STAT6
Mild	Ki67CD8.STAT6.IFNIL	0.0810569	0.826431	IFNIL	Ki67CD8	STAT6
Mild	ncMC.STAT6.IFNIL	0.525524	0.826431	IFNIL	ncMC	STAT6
Mild	Basophils.TBK1.IFNIL	0.213307	0.826431	IFNIL	Basophils	TBK1
Mild	CD4TnaiveCD38Ki67.Zap70_Syk.IFNIL	0.129061	0.826431	IFNIL	CD4TnaiveCD38Ki67	Zap70_Syk
Mild	CD8TnaiveCD38Ki67.Zap70_Syk.IFNIL	0.401045	0.826431	IFNIL	CD8TnaiveCD38Ki67	Zap70_Syk
Mild	intMC.Ki67.PI	0.51683	0.826928	PI	intMC	Ki67
Mild	Granulocytes.4EBP1.PI	0.637942	0.829616	PI	Granulocytes	4EBP1
Mild	CD4nCD8nT.CD38.PI	0.661047	0.829616	PI	CD4nCD8nT	CD38
Mild	Ki67CD38CD8T.CD38.PI	0.702869	0.829616	PI	Ki67CD38CD8T	CD38
Mild	CD4Teff.HLA-DR.PI	0.684953	0.829616	PI	CD4Teff	HLA-DR
Mild	intMC.HLA-DR.PI	0.588977	0.829616	PI	intMC	HLA-DR
Mild	ncMC.HLA-DR.PI	0.685337	0.829616	PI	ncMC	HLA-DR
Mild	Plasmablast.HLA-DR.PI	0.701078	0.829616	PI	Plasmablast	HLA-DR
Mild	CD161CD8T.MAPKAPK2.PI	0.588534	0.829616	PI	CD161CD8T	MAPKAPK2
Mild	Granulocytes.P38.PI	0.566088	0.829616	PI	Granulocytes	P38
Mild	intMC.S6.PI	0.548418	0.829616	PI	intMC	S6
Mild	CD8TmemCD38Ki67.STAT3.PI	0.68822	0.829616	PI	CD8TmemCD38Ki67	STAT3
Mild	mDC.STAT3.PI	0.59292	0.829616	PI	mDC	STAT3
Mild	Basophils.STAT6.PI	0.616029	0.829616	PI	Basophils	STAT6
Mild	CD8TnaiveCD38Ki67.STAT6.PI	0.610273	0.829616	PI	CD8TnaiveCD38Ki67	STAT6
Mild	CD4Tnaive.TBK1.PI	0.63167	0.829616	PI	CD4Tnaive	TBK1
Mild	Ki67CD8.TBK1.PI	0.688841	0.829616	PI	Ki67CD8	TBK1
Mild	DC.CREB.IFNIL	0.659453	0.830137	IFNIL	DC	CREB
Mild	mDCBDCA3.STAT4.IFNIL	0.66411	0.830137	IFNIL	mDCBDCA3	STAT4
Moderate	MDSC.4EBP1.Unstim	0.0653105	0.838151	Unstim	MDSC	4EBP1
Moderate	Granulocytes.STAT5.Unstim	0.05681	0.838151	Unstim	Granulocytes	STAT5
Severe	Basophils.4EBP1.PI	0.24089	0.838505	PI	Basophils	4EBP1
Severe	NKTKi67.HLA-DR.PI	0.217454	0.838505	PI	NKTKi67	HLA-DR
Severe	NKcell.S6.PI	0.228516	0.838505	PI	NKcell	S6
Severe	CD8TmemCD38Ki67.TBK1.PI	0.244564	0.838505	PI	CD8TmemCD38Ki67	TBK1
Severe	CD8TnaiveCD38Ki67.4EBP1.IFNIL	0.443202	0.844701	IFNIL	CD8TnaiveCD38Ki67	4EBP1
Severe	cMC.4EBP1.IFNIL	0.0504927	0.844701	IFNIL	cMC	4EBP1
Severe	CD4nCD8nT.CD38.IFNIL	0.0237639	0.844701	IFNIL	CD4nCD8nT	CD38
Severe	CD4Tmem.CD38.IFNIL	0.341344	0.844701	IFNIL	CD4Tmem	CD38
Severe	CD4TmemCD38Ki67.CD38.IFNIL	0.464796	0.844701	IFNIL	CD4TmemCD38Ki67	CD38
Severe	CD8TmemCD38Ki67.CD38.IFNIL	0.127358	0.844701	IFNIL	CD8TmemCD38Ki67	CD38
Severe	Granulocytes.CD38.IFNIL	0.537353	0.844701	IFNIL	Granulocytes	CD38
Severe	intMC.CD38.IFNIL	0.297877	0.844701	IFNIL	intMC	CD38
Severe	Ki67CD38CD8T.CD38.IFNIL	0.333798	0.844701	IFNIL	Ki67CD38CD8T	CD38
Severe	Plasmablast.CD38.IFNIL	0.125918	0.844701	IFNIL	Plasmablast	CD38
Severe	T.CD38.IFNIL	0.585659	0.844701	IFNIL	T	CD38
Severe	CD8TmemCD38Ki67.CREB.IFNIL	0.195613	0.844701	IFNIL	CD8TmemCD38Ki67	CREB
Severe	CD8TnaiveCD38Ki67.CREB.IFNIL	0.202371	0.844701	IFNIL	CD8TnaiveCD38Ki67	CREB
Severe	Treg.CREB.IFNIL	0.111361	0.844701	IFNIL	Treg	CREB
Severe	intMC.Erk1_2.IFNIL	0.443496	0.844701	IFNIL	intMC	Erk1_2
Severe	CD4nCD8nT.HLA-DR.IFNIL	0.292889	0.844701	IFNIL	CD4nCD8nT	HLA-DR
Severe	CD4TmemCD38Ki67.HLA-DR.IFNIL	0.481163	0.844701	IFNIL	CD4TmemCD38Ki67	HLA-DR
Severe	CD4TnaiveCD38Ki67.HLA-DR.IFNIL	0.0219507	0.844701	IFNIL	CD4TnaiveCD38Ki67	HLA-DR
Severe	CD8Tmem.HLA-DR.IFNIL	0.0419879	0.844701	IFNIL	CD8Tmem	HLA-DR
Severe	CD8TnaiveCD38Ki67.HLA-DR.IFNIL	0.229921	0.844701	IFNIL	CD8TnaiveCD38Ki67	HLA-DR
Severe	Granulocytes.HLA-DR.IFNIL	0.2668	0.844701	IFNIL	Granulocytes	HLA-DR
Severe	intMC.HLA-DR.IFNIL	0.35648	0.844701	IFNIL	intMC	HLA-DR
Severe	Ki67CD38CD4T.HLA-DR.IFNIL	0.108372	0.844701	IFNIL	Ki67CD38CD4T	HLA-DR
Severe	ncMC.HLA-DR.IFNIL	0.582734	0.844701	IFNIL	ncMC	HLA-DR
Severe	Treg.HLA-DR.IFNIL	0.483272	0.844701	IFNIL	Treg	HLA-DR
Severe	Basophils.IkBa.IFNIL	0.209769	0.844701	IFNIL	Basophils	IkBa
Severe	CD8TmemCD38Ki67.IkBa.IFNIL	0.426553	0.844701	IFNIL	CD8TmemCD38Ki67	IkBa
Severe	mDCCD1c.IkBa.IFNIL	0.432502	0.844701	IFNIL	mDCCD1c	IkBa
Severe	CD4TmemCD38Ki67.Ki67.IFNIL	0.0702395	0.844701	IFNIL	CD4TmemCD38Ki67	Ki67
Severe	CD8TnaiveCD38Ki67.Ki67.IFNIL	0.399305	0.844701	IFNIL	CD8TnaiveCD38Ki67	Ki67
Severe	Granulocytes.Ki67.IFNIL	0.568301	0.844701	IFNIL	Granulocytes	Ki67
Severe	Ki67CD38CD4T.Ki67.IFNIL	0.229832	0.844701	IFNIL	Ki67CD38CD4T	Ki67
Severe	CD4TmemCD38Ki67.PLCg2.IFNIL	0.263956	0.844701	IFNIL	CD4TmemCD38Ki67	PLCg2
Severe	CD8TnaiveCD38Ki67.S6.IFNIL	0.194495	0.844701	IFNIL	CD8TnaiveCD38Ki67	S6
Severe	Granulocytes.S6.IFNIL	0.27928	0.844701	IFNIL	Granulocytes	S6
Severe	mDCBDCA3.S6.IFNIL	0.544636	0.844701	IFNIL	mDCBDCA3	S6
Severe	Plasmablast.S6.IFNIL	0.322465	0.844701	IFNIL	Plasmablast	S6
Severe	mDC.STAT1.IFNIL	0.128746	0.844701	IFNIL	mDC	STAT1
Severe	pDC.STAT1.IFNIL	0.543848	0.844701	IFNIL	pDC	STAT1
Severe	Ki67CD38CD8T.STAT3.IFNIL	0.28312	0.844701	IFNIL	Ki67CD38CD8T	STAT3
Severe	Ki67CD38CD8T.STAT4.IFNIL	0.579428	0.844701	IFNIL	Ki67CD38CD8T	STAT4
Severe	mDCBDCA3.STAT4.IFNIL	0.207388	0.844701	IFNIL	mDCBDCA3	STAT4
Severe	CD8Teff.STAT5.IFNIL	0.496853	0.844701	IFNIL	CD8Teff	STAT5
Severe	CD8TmemCD38Ki67.STAT5.IFNIL	0.369201	0.844701	IFNIL	CD8TmemCD38Ki67	STAT5
Severe	Granulocytes.STAT5.IFNIL	0.579565	0.844701	IFNIL	Granulocytes	STAT5
Severe	Ki67CD38CD8T.STAT5.IFNIL	0.550457	0.844701	IFNIL	Ki67CD38CD8T	STAT5
Severe	Ki67CD8.STAT5.IFNIL	0.481988	0.844701	IFNIL	Ki67CD8	STAT5
Severe	Ki67CD38CD8T.STAT6.IFNIL	0.303926	0.844701	IFNIL	Ki67CD38CD8T	STAT6
Severe	Ki67CD8.STAT6.IFNIL	0.361291	0.844701	IFNIL	Ki67CD8	STAT6
Severe	ncMC.STAT6.IFNIL	0.124229	0.844701	IFNIL	ncMC	STAT6
Severe	CD4nCD8nT.Zap70_Syk.IFNIL	0.413017	0.844701	IFNIL	CD4nCD8nT	Zap70_Syk
Severe	CD4TnaiveCD38Ki67.Zap70_Syk.IFNIL	0.386063	0.844701	IFNIL	CD4TnaiveCD38Ki67	Zap70_Syk
Mild	cMC.4EBP1.IFNIL	0.733113	0.846233	IFNIL	cMC	4EBP1
Mild	CD4TmemCD38Ki67.CD38.IFNIL	0.712263	0.846233	IFNIL	CD4TmemCD38Ki67	CD38
Mild	CD4TnaiveCD38Ki67.HLA-DR.IFNIL	0.733402	0.846233	IFNIL	CD4TnaiveCD38Ki67	HLA-DR
Mild	CD56brightCD16negNK.S6.IFNIL	0.714119	0.846233	IFNIL	CD56brightCD16negNK	S6
Mild	pDC.STAT1.IFNIL	0.708308	0.846233	IFNIL	pDC	STAT1
Moderate	Basophils.4EBP1.PI	0.51434	0.851174	PI	Basophils	4EBP1
Moderate	CD4TnaiveCD38Ki67.4EBP1.PI	0.513742	0.851174	PI	CD4TnaiveCD38Ki67	4EBP1
Moderate	Granulocytes.4EBP1.PI	0.51348	0.851174	PI	Granulocytes	4EBP1
Moderate	CD4nCD8nT.CD38.PI	0.38065	0.851174	PI	CD4nCD8nT	CD38
Moderate	CD8TmemCD38Ki67.CREB.PI	0.35617	0.851174	PI	CD8TmemCD38Ki67	CREB
Moderate	CD4TmemCD38Ki67.HLA-DR.PI	0.520162	0.851174	PI	CD4TmemCD38Ki67	HLA-DR
Moderate	cMC.HLA-DR.PI	0.506051	0.851174	PI	cMC	HLA-DR
Moderate	Ki67CD38CD4T.HLA-DR.PI	0.390759	0.851174	PI	Ki67CD38CD4T	HLA-DR
Moderate	Ki67CD38CD8T.HLA-DR.PI	0.433891	0.851174	PI	Ki67CD38CD8T	HLA-DR
Moderate	Ki67CD4T.HLA-DR.PI	0.306073	0.851174	PI	Ki67CD4T	HLA-DR
Moderate	ncMC.HLA-DR.PI	0.280879	0.851174	PI	ncMC	HLA-DR
Moderate	NKTKi67.HLA-DR.PI	0.443279	0.851174	PI	NKTKi67	HLA-DR
Moderate	Treg.HLA-DR.PI	0.324009	0.851174	PI	Treg	HLA-DR
Moderate	NKT.IkBa.PI	0.380001	0.851174	PI	NKT	IkBa
Moderate	Ki67CD38CD4T.Ki67.PI	0.488003	0.851174	PI	Ki67CD38CD4T	Ki67
Moderate	MDSC.Ki67.PI	0.347927	0.851174	PI	MDSC	Ki67
Moderate	CD161CD8T.MAPKAPK2.PI	0.345107	0.851174	PI	CD161CD8T	MAPKAPK2
Moderate	mDC.PLCg2.PI	0.46653	0.851174	PI	mDC	PLCg2
Moderate	CD8TmemCD38Ki67.STAT3.PI	0.305648	0.851174	PI	CD8TmemCD38Ki67	STAT3
Moderate	intMC.TBK1.PI	0.32577	0.851174	PI	intMC	TBK1
Moderate	CD4TnaiveCD38Ki67.Zap70_Syk.PI	0.45718	0.851174	PI	CD4TnaiveCD38Ki67	Zap70_Syk
Moderate	CD56dimCD16posNK.Zap70_Syk.PI	0.48779	0.851174	PI	CD56dimCD16posNK	Zap70_Syk
Mild	CD8Teff.CD38.Unstim	0.704787	0.853489	Unstim	CD8Teff	CD38
Mild	Ki67CD8.STAT3.Unstim	0.682359	0.853489	Unstim	Ki67CD8	STAT3
Mild	NKT.STAT3.Unstim	0.692139	0.853489	Unstim	NKT	STAT3
Mild	NKTKi67.STAT3.Unstim	0.709393	0.853489	Unstim	NKTKi67	STAT3
Mild	intMC.PLCg2.PI	0.761814	0.85704	PI	intMC	PLCg2
Mild	Ki67CD8.STAT1.PI	0.750759	0.85704	PI	Ki67CD8	STAT1
Mild	ncMC.STAT3.PI	0.76126	0.85704	PI	ncMC	STAT3
Moderate	CD4Tnaive.4EBP1.PI	0.591351	0.858033	PI	CD4Tnaive	4EBP1
Moderate	Granulocytes.Erk1_2.PI	0.563012	0.858033	PI	Granulocytes	Erk1_2
Moderate	mDC.Erk1_2.PI	0.589944	0.858033	PI	mDC	Erk1_2
Moderate	Platelets.IkBa.PI	0.56887	0.858033	PI	Platelets	IkBa
Moderate	Granulocytes.P38.PI	0.600291	0.858033	PI	Granulocytes	P38
Moderate	Platelets.STAT3.PI	0.607773	0.858033	PI	Platelets	STAT3
Moderate	Ki67CD8.TBK1.PI	0.566232	0.858033	PI	Ki67CD8	TBK1
Mild	Ki67CD38CD8T.STAT5.IFNIL	0.764971	0.869285	IFNIL	Ki67CD38CD8T	STAT5
Severe	CD4TnaiveCD38Ki67.4EBP1.IFNIL	0.653378	0.874577	IFNIL	CD4TnaiveCD38Ki67	4EBP1
Severe	MDSC.4EBP1.IFNIL	0.676339	0.874577	IFNIL	MDSC	4EBP1
Severe	DC.CD38.IFNIL	0.647139	0.874577	IFNIL	DC	CD38
Severe	IgMpBcell.CD38.IFNIL	0.634911	0.874577	IFNIL	IgMpBcell	CD38
Severe	CD8TnaiveCD38Ki67.IkBa.IFNIL	0.676171	0.874577	IFNIL	CD8TnaiveCD38Ki67	IkBa
Severe	Ki67CD38CD8T.IkBa.IFNIL	0.636191	0.874577	IFNIL	Ki67CD38CD8T	IkBa
Mild	Ki67CD38CD8T.STAT3.PI	0.795455	0.881119	PI	Ki67CD38CD8T	STAT3
Mild	CD8TnaiveCD38Ki67.CD38.Unstim	0.75646	0.882537	Unstim	CD8TnaiveCD38Ki67	CD38
Mild	CD56dimCD16posNK.PLCg2.Unstim	0.749945	0.882537	Unstim	CD56dimCD16posNK	PLCg2
Severe	CD8TmemCD38Ki67.4EBP1.IFNIL	0.701967	0.885761	IFNIL	CD8TmemCD38Ki67	4EBP1
Severe	CD4T.CD38.IFNIL	0.71082	0.885761	IFNIL	CD4T	CD38
Severe	CD8TnaiveCD38Ki67.STAT3.IFNIL	0.732229	0.885761	IFNIL	CD8TnaiveCD38Ki67	STAT3
Severe	Granulocytes.STAT6.IFNIL	0.72054	0.885761	IFNIL	Granulocytes	STAT6
Moderate	Basophils.4EBP1.Unstim	0.750343	0.886765	Unstim	Basophils	4EBP1
Moderate	CD45RACD14negCD123neg.4EBP1.Unstim	0.703014	0.886765	Unstim	CD45RACD14negCD123neg	4EBP1
Moderate	CD4Teff.4EBP1.Unstim	0.214106	0.886765	Unstim	CD4Teff	4EBP1
Moderate	Granulocytes.4EBP1.Unstim	0.694749	0.886765	Unstim	Granulocytes	4EBP1
Moderate	mDC.4EBP1.Unstim	0.165385	0.886765	Unstim	mDC	4EBP1
Moderate	CD4TnaiveCD38Ki67.CD38.Unstim	0.440611	0.886765	Unstim	CD4TnaiveCD38Ki67	CD38
Moderate	CD8Teff.CD38.Unstim	0.715796	0.886765	Unstim	CD8Teff	CD38
Moderate	CD8TnaiveCD38Ki67.CD38.Unstim	0.76291	0.886765	Unstim	CD8TnaiveCD38Ki67	CD38
Moderate	Granulocytes.CD38.Unstim	0.148054	0.886765	Unstim	Granulocytes	CD38
Moderate	Ki67CD38CD8T.CD38.Unstim	0.256209	0.886765	Unstim	Ki67CD38CD8T	CD38
Moderate	mDCBDCA3.CD38.Unstim	0.614689	0.886765	Unstim	mDCBDCA3	CD38
Moderate	pDC.CD38.Unstim	0.281767	0.886765	Unstim	pDC	CD38
Moderate	Basophils.CREB.Unstim	0.320745	0.886765	Unstim	Basophils	CREB
Moderate	CD8TmemCD38Ki67.CREB.Unstim	0.432015	0.886765	Unstim	CD8TmemCD38Ki67	CREB
Moderate	intMC.CREB.Unstim	0.341987	0.886765	Unstim	intMC	CREB
Moderate	Ki67CD8.CREB.Unstim	0.310738	0.886765	Unstim	Ki67CD8	CREB
Moderate	NKT.CREB.Unstim	0.593461	0.886765	Unstim	NKT	CREB
Moderate	Granulocytes.Erk1_2.Unstim	0.166935	0.886765	Unstim	Granulocytes	Erk1_2
Moderate	CD38Bcell.HLA-DR.Unstim	0.795491	0.886765	Unstim	CD38Bcell	HLA-DR
Moderate	CD8Tmem.HLA-DR.Unstim	0.551111	0.886765	Unstim	CD8Tmem	HLA-DR
Moderate	Granulocytes.HLA-DR.Unstim	0.749239	0.886765	Unstim	Granulocytes	HLA-DR
Moderate	IgMnBcell.HLA-DR.Unstim	0.480775	0.886765	Unstim	IgMnBcell	HLA-DR
Moderate	intMC.HLA-DR.Unstim	0.309942	0.886765	Unstim	intMC	HLA-DR
Moderate	MDSC.HLA-DR.Unstim	0.538143	0.886765	Unstim	MDSC	HLA-DR
Moderate	NKcell.HLA-DR.Unstim	0.521133	0.886765	Unstim	NKcell	HLA-DR
Moderate	pDC.HLA-DR.Unstim	0.675003	0.886765	Unstim	pDC	HLA-DR
Moderate	Treg.HLA-DR.Unstim	0.386185	0.886765	Unstim	Treg	HLA-DR
Moderate	CD38Bcell.IgM.Unstim	0.746693	0.886765	Unstim	CD38Bcell	IgM
Moderate	IgMnBcell.IgM.Unstim	0.762165	0.886765	Unstim	IgMnBcell	IgM
Moderate	CD8TnaiveCD38Ki67.IkBa.Unstim	0.192332	0.886765	Unstim	CD8TnaiveCD38Ki67	IkBa
Moderate	Granulocytes.IkBa.Unstim	0.36877	0.886765	Unstim	Granulocytes	IkBa
Moderate	Ki67CD8.IkBa.Unstim	0.478283	0.886765	Unstim	Ki67CD8	IkBa
Moderate	mDC.IkBa.Unstim	0.752204	0.886765	Unstim	mDC	IkBa
Moderate	ncMC.IkBa.Unstim	0.55357	0.886765	Unstim	ncMC	IkBa
Moderate	CD4TmemCD38Ki67.Ki67.Unstim	0.792247	0.886765	Unstim	CD4TmemCD38Ki67	Ki67
Moderate	CD8TnaiveCD38Ki67.Ki67.Unstim	0.0953372	0.886765	Unstim	CD8TnaiveCD38Ki67	Ki67
Moderate	Basophils.P38.Unstim	0.479918	0.886765	Unstim	Basophils	P38
Moderate	intMC.P38.Unstim	0.202666	0.886765	Unstim	intMC	P38
Moderate	CD56dimCD16posNK.PLCg2.Unstim	0.168251	0.886765	Unstim	CD56dimCD16posNK	PLCg2
Moderate	Basophils.S6.Unstim	0.400687	0.886765	Unstim	Basophils	S6
Moderate	CD56brightCD16negNK.S6.Unstim	0.60271	0.886765	Unstim	CD56brightCD16negNK	S6
Moderate	Ki67CD8.S6.Unstim	0.748478	0.886765	Unstim	Ki67CD8	S6
Moderate	mDCBDCA3.S6.Unstim	0.140968	0.886765	Unstim	mDCBDCA3	S6
Moderate	pDC.S6.Unstim	0.725352	0.886765	Unstim	pDC	S6
Moderate	CD161CD8T.STAT1.Unstim	0.503741	0.886765	Unstim	CD161CD8T	STAT1
Moderate	CD4TnaiveCD38Ki67.STAT1.Unstim	0.38376	0.886765	Unstim	CD4TnaiveCD38Ki67	STAT1
Moderate	Ki67CD38CD8T.STAT1.Unstim	0.545878	0.886765	Unstim	Ki67CD38CD8T	STAT1
Moderate	CD4Teff.STAT3.Unstim	0.730259	0.886765	Unstim	CD4Teff	STAT3
Moderate	intMC.STAT3.Unstim	0.488206	0.886765	Unstim	intMC	STAT3
Moderate	Ki67CD8.STAT3.Unstim	0.788173	0.886765	Unstim	Ki67CD8	STAT3
Moderate	ncMC.STAT3.Unstim	0.533755	0.886765	Unstim	ncMC	STAT3
Moderate	NKT.STAT3.Unstim	0.704324	0.886765	Unstim	NKT	STAT3
Moderate	NKTKi67.STAT3.Unstim	0.765356	0.886765	Unstim	NKTKi67	STAT3
Moderate	pDC.STAT3.Unstim	0.408278	0.886765	Unstim	pDC	STAT3
Moderate	CD4TnaiveCD38Ki67.STAT4.Unstim	0.667395	0.886765	Unstim	CD4TnaiveCD38Ki67	STAT4
Moderate	Treg.STAT4.Unstim	0.214425	0.886765	Unstim	Treg	STAT4
Moderate	Basophils.STAT5.Unstim	0.660474	0.886765	Unstim	Basophils	STAT5
Moderate	CD8TnaiveCD38Ki67.STAT5.Unstim	0.143334	0.886765	Unstim	CD8TnaiveCD38Ki67	STAT5
Moderate	ncMC.STAT5.Unstim	0.219497	0.886765	Unstim	ncMC	STAT5
Moderate	CD8TnaiveCD38Ki67.STAT6.Unstim	0.537931	0.886765	Unstim	CD8TnaiveCD38Ki67	STAT6
Moderate	Plasmablast.STAT6.Unstim	0.557904	0.886765	Unstim	Plasmablast	STAT6
Moderate	CD161CD8T.TBK1.Unstim	0.80615	0.886765	Unstim	CD161CD8T	TBK1
Moderate	CD4Tnaive.TBK1.Unstim	0.554389	0.886765	Unstim	CD4Tnaive	TBK1
Moderate	Ki67CD38CD8T.Zap70_Syk.Unstim	0.774068	0.886765	Unstim	Ki67CD38CD8T	Zap70_Syk
Severe	Ki67CD38CD8T.4EBP1.IFNIL	0.757248	0.888194	IFNIL	Ki67CD38CD8T	4EBP1
Severe	mDCBDCA3.CD38.IFNIL	0.758358	0.888194	IFNIL	mDCBDCA3	CD38
Severe	DC.CREB.IFNIL	0.769768	0.888194	IFNIL	DC	CREB
Mild	NKcell.HLA-DR.Unstim	0.775575	0.891332	Unstim	NKcell	HLA-DR
Moderate	Basophils.Zap70_Syk.Unstim	0.822815	0.892348	Unstim	Basophils	Zap70_Syk
Mild	CD8TmemCD38Ki67.CREB.PI	0.818485	0.892893	PI	CD8TmemCD38Ki67	CREB
Mild	CD4Teff.STAT3.Unstim	0.795231	0.900482	Unstim	CD4Teff	STAT3
Mild	CD4TmemCD38Ki67.Ki67.IFNIL	0.804848	0.900949	IFNIL	CD4TmemCD38Ki67	Ki67
Severe	CD4Teff.HLA-DR.PI	0.288153	0.902044	PI	CD4Teff	HLA-DR
Severe	Platelets.STAT3.PI	0.279825	0.902044	PI	Platelets	STAT3
Severe	MDSC.HLA-DR.IFNIL	0.807457	0.90387	IFNIL	MDSC	HLA-DR
Severe	CD4TnaiveCD38Ki67.Ki67.IFNIL	0.801593	0.90387	IFNIL	CD4TnaiveCD38Ki67	Ki67
Mild	pDC.Ki67.IFNIL	0.819753	0.904139	IFNIL	pDC	Ki67
Mild	Granulocytes.HLA-DR.Unstim	0.812494	0.906696	Unstim	Granulocytes	HLA-DR
Mild	CD4TnaiveCD38Ki67.Zap70_Syk.PI	0.844689	0.907725	PI	CD4TnaiveCD38Ki67	Zap70_Syk
Mild	Basophils.IkBa.PI	0.874947	0.912989	PI	Basophils	IkBa
Mild	CD8TnaiveCD38Ki67.STAT5.PI	0.86254	0.912989	PI	CD8TnaiveCD38Ki67	STAT5
Moderate	CD4Tnaive.4EBP1.Unstim	0.857045	0.913206	Unstim	CD4Tnaive	4EBP1
Moderate	intMC.STAT6.Unstim	0.865767	0.913206	Unstim	intMC	STAT6
Moderate	Bcell.IgM.Unstim	0.877652	0.913233	Unstim	Bcell	IgM
Severe	CD8TmemCD38Ki67.HLA-DR.PI	0.30442	0.913259	PI	CD8TmemCD38Ki67	HLA-DR
Severe	CD38Bcell.CD38.PI	0.555125	0.91477	PI	CD38Bcell	CD38
Severe	Granulocytes.Erk1_2.PI	0.469831	0.91477	PI	Granulocytes	Erk1_2
Severe	mDC.Erk1_2.PI	0.454943	0.91477	PI	mDC	Erk1_2
Severe	cMC.HLA-DR.PI	0.472253	0.91477	PI	cMC	HLA-DR
Severe	intMC.HLA-DR.PI	0.373079	0.91477	PI	intMC	HLA-DR
Severe	Ki67CD4T.HLA-DR.PI	0.408274	0.91477	PI	Ki67CD4T	HLA-DR
Severe	ncMC.HLA-DR.PI	0.411878	0.91477	PI	ncMC	HLA-DR
Severe	CD8Tnaive.IkBa.PI	0.54984	0.91477	PI	CD8Tnaive	IkBa
Severe	Granulocytes.IkBa.PI	0.377603	0.91477	PI	Granulocytes	IkBa
Severe	NKT.IkBa.PI	0.492191	0.91477	PI	NKT	IkBa
Severe	mDC.Ki67.PI	0.468442	0.91477	PI	mDC	Ki67
Severe	CD56brightCD16negNK.P38.PI	0.567279	0.91477	PI	CD56brightCD16negNK	P38
Severe	Granulocytes.P38.PI	0.413024	0.91477	PI	Granulocytes	P38
Severe	Granulocytes.S6.PI	0.484113	0.91477	PI	Granulocytes	S6
Severe	NKT.S6.PI	0.411383	0.91477	PI	NKT	S6
Severe	Ki67CD8.STAT1.PI	0.478551	0.91477	PI	Ki67CD8	STAT1
Severe	Granulocytes.STAT3.PI	0.50916	0.91477	PI	Granulocytes	STAT3
Severe	CD8TmemCD38Ki67.STAT4.PI	0.571731	0.91477	PI	CD8TmemCD38Ki67	STAT4
Severe	Basophils.STAT5.PI	0.553327	0.91477	PI	Basophils	STAT5
Severe	CD4Tnaive.TBK1.PI	0.379112	0.91477	PI	CD4Tnaive	TBK1
Severe	CD8Teff.Zap70_Syk.PI	0.571354	0.91477	PI	CD8Teff	Zap70_Syk
Severe	Ki67CD38CD8T.HLA-DR.PI	0.585387	0.916258	PI	Ki67CD38CD8T	HLA-DR
Severe	CD4TnaiveCD38Ki67.STAT5.PI	0.599014	0.917638	PI	CD4TnaiveCD38Ki67	STAT5
Mild	CD8TmemCD38Ki67.CREB.Unstim	0.851399	0.918741	Unstim	CD8TmemCD38Ki67	CREB
Mild	intMC.STAT3.Unstim	0.85316	0.918741	Unstim	intMC	STAT3
Mild	CD161CD8T.TBK1.Unstim	0.859082	0.918741	Unstim	CD161CD8T	TBK1
Severe	CD56brightCD16negNK.S6.IFNIL	0.840387	0.926897	IFNIL	CD56brightCD16negNK	S6
Severe	CD8TmemCD38Ki67.HLA-DR.IFNIL	0.855636	0.930039	IFNIL	CD8TmemCD38Ki67	HLA-DR
Mild	CD56brightCD16negNK.CD38.PI	0.90998	0.935979	PI	CD56brightCD16negNK	CD38
Mild	CD161CD8T.STAT1.Unstim	0.888142	0.936808	Unstim	CD161CD8T	STAT1
Mild	Treg.CREB.IFNIL	0.867486	0.94292	IFNIL	Treg	CREB
Severe	pDC.S6.IFNIL	0.885662	0.948923	IFNIL	pDC	S6
Severe	Basophils.4EBP1.Unstim	0.536333	0.950405	Unstim	Basophils	4EBP1
Severe	CD45RACD14negCD123neg.4EBP1.Unstim	0.834122	0.950405	Unstim	CD45RACD14negCD123neg	4EBP1
Severe	CD4Teff.4EBP1.Unstim	0.504757	0.950405	Unstim	CD4Teff	4EBP1
Severe	CD4Tnaive.4EBP1.Unstim	0.452066	0.950405	Unstim	CD4Tnaive	4EBP1
Severe	CD8TnaiveCD38Ki67.4EBP1.Unstim	0.785106	0.950405	Unstim	CD8TnaiveCD38Ki67	4EBP1
Severe	Granulocytes.4EBP1.Unstim	0.528113	0.950405	Unstim	Granulocytes	4EBP1
Severe	mDC.4EBP1.Unstim	0.718546	0.950405	Unstim	mDC	4EBP1
Severe	MDSC.4EBP1.Unstim	0.445446	0.950405	Unstim	MDSC	4EBP1
Severe	CD4TnaiveCD38Ki67.CD38.Unstim	0.71872	0.950405	Unstim	CD4TnaiveCD38Ki67	CD38
Severe	CD8Teff.CD38.Unstim	0.185283	0.950405	Unstim	CD8Teff	CD38
Severe	CD8TnaiveCD38Ki67.CD38.Unstim	0.416178	0.950405	Unstim	CD8TnaiveCD38Ki67	CD38
Severe	Granulocytes.CD38.Unstim	0.415305	0.950405	Unstim	Granulocytes	CD38
Severe	Ki67CD38CD8T.CD38.Unstim	0.37949	0.950405	Unstim	Ki67CD38CD8T	CD38
Severe	mDCBDCA3.CD38.Unstim	0.254386	0.950405	Unstim	mDCBDCA3	CD38
Severe	pDC.CD38.Unstim	0.506188	0.950405	Unstim	pDC	CD38
Severe	Basophils.CREB.Unstim	0.736041	0.950405	Unstim	Basophils	CREB
Severe	CD8TmemCD38Ki67.CREB.Unstim	0.566265	0.950405	Unstim	CD8TmemCD38Ki67	CREB
Severe	CD8TnaiveCD38Ki67.CREB.Unstim	0.527633	0.950405	Unstim	CD8TnaiveCD38Ki67	CREB
Severe	intMC.CREB.Unstim	0.882783	0.950405	Unstim	intMC	CREB
Severe	Ki67CD8.CREB.Unstim	0.506117	0.950405	Unstim	Ki67CD8	CREB
Severe	NKT.CREB.Unstim	0.802052	0.950405	Unstim	NKT	CREB
Severe	Granulocytes.Erk1_2.Unstim	0.685306	0.950405	Unstim	Granulocytes	Erk1_2
Severe	CD38Bcell.HLA-DR.Unstim	0.115708	0.950405	Unstim	CD38Bcell	HLA-DR
Severe	CD4TnaiveCD38Ki67.HLA-DR.Unstim	0.094708	0.950405	Unstim	CD4TnaiveCD38Ki67	HLA-DR
Severe	CD8Teff.HLA-DR.Unstim	0.712918	0.950405	Unstim	CD8Teff	HLA-DR
Severe	CD8Tmem.HLA-DR.Unstim	0.222846	0.950405	Unstim	CD8Tmem	HLA-DR
Severe	Granulocytes.HLA-DR.Unstim	0.823554	0.950405	Unstim	Granulocytes	HLA-DR
Severe	IgMnBcell.HLA-DR.Unstim	0.691262	0.950405	Unstim	IgMnBcell	HLA-DR
Severe	intMC.HLA-DR.Unstim	0.531905	0.950405	Unstim	intMC	HLA-DR
Severe	MDSC.HLA-DR.Unstim	0.441847	0.950405	Unstim	MDSC	HLA-DR
Severe	NKcell.HLA-DR.Unstim	0.291738	0.950405	Unstim	NKcell	HLA-DR
Severe	pDC.HLA-DR.Unstim	0.614839	0.950405	Unstim	pDC	HLA-DR
Severe	Treg.HLA-DR.Unstim	0.258203	0.950405	Unstim	Treg	HLA-DR
Severe	Bcell.IgM.Unstim	0.495844	0.950405	Unstim	Bcell	IgM
Severe	IgMnBcell.IgM.Unstim	0.0937062	0.950405	Unstim	IgMnBcell	IgM
Severe	CD8Tmem.IkBa.Unstim	0.852949	0.950405	Unstim	CD8Tmem	IkBa
Severe	CD8TnaiveCD38Ki67.IkBa.Unstim	0.430382	0.950405	Unstim	CD8TnaiveCD38Ki67	IkBa
Severe	Granulocytes.IkBa.Unstim	0.866092	0.950405	Unstim	Granulocytes	IkBa
Severe	Ki67CD8.IkBa.Unstim	0.489624	0.950405	Unstim	Ki67CD8	IkBa
Severe	ncMC.IkBa.Unstim	0.853048	0.950405	Unstim	ncMC	IkBa
Severe	CD4TmemCD38Ki67.Ki67.Unstim	0.371137	0.950405	Unstim	CD4TmemCD38Ki67	Ki67
Severe	CD8TnaiveCD38Ki67.Ki67.Unstim	0.333767	0.950405	Unstim	CD8TnaiveCD38Ki67	Ki67
Severe	Basophils.P38.Unstim	0.745705	0.950405	Unstim	Basophils	P38
Severe	intMC.P38.Unstim	0.1742	0.950405	Unstim	intMC	P38
Severe	pDC.P38.Unstim	0.560776	0.950405	Unstim	pDC	P38
Severe	CD56dimCD16posNK.PLCg2.Unstim	0.499165	0.950405	Unstim	CD56dimCD16posNK	PLCg2
Severe	Basophils.S6.Unstim	0.82124	0.950405	Unstim	Basophils	S6
Severe	CD56brightCD16negNK.S6.Unstim	0.137593	0.950405	Unstim	CD56brightCD16negNK	S6
Severe	Ki67CD8.S6.Unstim	0.224339	0.950405	Unstim	Ki67CD8	S6
Severe	mDCBDCA3.S6.Unstim	0.856925	0.950405	Unstim	mDCBDCA3	S6
Severe	pDC.S6.Unstim	0.0760924	0.950405	Unstim	pDC	S6
Severe	CD161CD8T.STAT1.Unstim	0.0884833	0.950405	Unstim	CD161CD8T	STAT1
Severe	CD4TnaiveCD38Ki67.STAT1.Unstim	0.231139	0.950405	Unstim	CD4TnaiveCD38Ki67	STAT1
Severe	Ki67CD38CD8T.STAT1.Unstim	0.393635	0.950405	Unstim	Ki67CD38CD8T	STAT1
Severe	CD4Teff.STAT3.Unstim	0.777461	0.950405	Unstim	CD4Teff	STAT3
Severe	intMC.STAT3.Unstim	0.840755	0.950405	Unstim	intMC	STAT3
Severe	Ki67CD8.STAT3.Unstim	0.498847	0.950405	Unstim	Ki67CD8	STAT3
Severe	ncMC.STAT3.Unstim	0.40923	0.950405	Unstim	ncMC	STAT3
Severe	NKT.STAT3.Unstim	0.720513	0.950405	Unstim	NKT	STAT3
Severe	pDC.STAT3.Unstim	0.828018	0.950405	Unstim	pDC	STAT3
Severe	Treg.STAT4.Unstim	0.888691	0.950405	Unstim	Treg	STAT4
Severe	Basophils.STAT5.Unstim	0.443908	0.950405	Unstim	Basophils	STAT5
Severe	CD8TnaiveCD38Ki67.STAT5.Unstim	0.725661	0.950405	Unstim	CD8TnaiveCD38Ki67	STAT5
Severe	Granulocytes.STAT5.Unstim	0.839009	0.950405	Unstim	Granulocytes	STAT5
Severe	CD8TnaiveCD38Ki67.STAT6.Unstim	0.692343	0.950405	Unstim	CD8TnaiveCD38Ki67	STAT6
Severe	intMC.STAT6.Unstim	0.183929	0.950405	Unstim	intMC	STAT6
Severe	Plasmablast.STAT6.Unstim	0.238247	0.950405	Unstim	Plasmablast	STAT6
Severe	CD161CD8T.TBK1.Unstim	0.762039	0.950405	Unstim	CD161CD8T	TBK1
Severe	CD4Tnaive.TBK1.Unstim	0.255415	0.950405	Unstim	CD4Tnaive	TBK1
Severe	Ki67CD38CD8T.Zap70_Syk.Unstim	0.610775	0.950405	Unstim	Ki67CD38CD8T	Zap70_Syk
Severe	mDCBDCA3.HLA-DR.Unstim	0.909284	0.951646	Unstim	mDCBDCA3	HLA-DR
Severe	Basophils.Zap70_Syk.Unstim	0.914569	0.951646	Unstim	Basophils	Zap70_Syk
Severe	Granulocytes.IkBa.IFNIL	0.917019	0.953826	IFNIL	Granulocytes	IkBa
Severe	pDC.Ki67.IFNIL	0.941108	0.953826	IFNIL	pDC	Ki67
Severe	Basophils.TBK1.IFNIL	0.937909	0.953826	IFNIL	Basophils	TBK1
Severe	CD8TnaiveCD38Ki67.Zap70_Syk.IFNIL	0.934837	0.953826	IFNIL	CD8TnaiveCD38Ki67	Zap70_Syk
Moderate	Platelets.HLA-DR.PI	0.70246	0.954286	PI	Platelets	HLA-DR
Moderate	Basophils.STAT5.PI	0.700943	0.954286	PI	Basophils	STAT5
Severe	CD4Tnaive.4EBP1.PI	0.829261	0.954339	PI	CD4Tnaive	4EBP1
Severe	Granulocytes.4EBP1.PI	0.861556	0.954339	PI	Granulocytes	4EBP1
Severe	Ki67CD38CD8T.CD38.PI	0.710874	0.954339	PI	Ki67CD38CD8T	CD38
Severe	T.CD38.PI	0.73368	0.954339	PI	T	CD38
Severe	CD4TmemCD38Ki67.HLA-DR.PI	0.656361	0.954339	PI	CD4TmemCD38Ki67	HLA-DR
Severe	IgMpBcell.HLA-DR.PI	0.856848	0.954339	PI	IgMpBcell	HLA-DR
Severe	mDC.HLA-DR.PI	0.664378	0.954339	PI	mDC	HLA-DR
Severe	mDCCD1c.HLA-DR.PI	0.705696	0.954339	PI	mDCCD1c	HLA-DR
Severe	Treg.HLA-DR.PI	0.65016	0.954339	PI	Treg	HLA-DR
Severe	Basophils.IkBa.PI	0.676647	0.954339	PI	Basophils	IkBa
Severe	intMC.Ki67.PI	0.847022	0.954339	PI	intMC	Ki67
Severe	MDSC.Ki67.PI	0.758027	0.954339	PI	MDSC	Ki67
Severe	intMC.S6.PI	0.850203	0.954339	PI	intMC	S6
Severe	CD8TnaiveCD38Ki67.STAT5.PI	0.755459	0.954339	PI	CD8TnaiveCD38Ki67	STAT5
Severe	CD8TnaiveCD38Ki67.STAT6.PI	0.861105	0.954339	PI	CD8TnaiveCD38Ki67	STAT6
Severe	intMC.TBK1.PI	0.786288	0.954339	PI	intMC	TBK1
Severe	Ki67CD8.TBK1.PI	0.760403	0.954339	PI	Ki67CD8	TBK1
Severe	CD56dimCD16posNK.Zap70_Syk.PI	0.831864	0.954339	PI	CD56dimCD16posNK	Zap70_Syk
Mild	CD4Tnaive.4EBP1.Unstim	0.917734	0.954939	Unstim	CD4Tnaive	4EBP1
Mild	MDSC.4EBP1.IFNIL	0.911221	0.956063	IFNIL	MDSC	4EBP1
Mild	CD8TnaiveCD38Ki67.HLA-DR.IFNIL	0.907857	0.956063	IFNIL	CD8TnaiveCD38Ki67	HLA-DR
Mild	Ki67CD38CD4T.Ki67.IFNIL	0.917821	0.956063	IFNIL	Ki67CD38CD4T	Ki67
Severe	Platelets.HLA-DR.PI	0.886226	0.956931	PI	Platelets	HLA-DR
Severe	CD4TnaiveCD38Ki67.Zap70_Syk.PI	0.890477	0.956931	PI	CD4TnaiveCD38Ki67	Zap70_Syk
Moderate	CD8Teff.HLA-DR.Unstim	0.932077	0.956933	Unstim	CD8Teff	HLA-DR
Mild	CD8TnaiveCD38Ki67.S6.IFNIL	0.958589	0.9604	IFNIL	CD8TnaiveCD38Ki67	S6
Mild	Ki67CD38CD8T.STAT4.IFNIL	0.9604	0.9604	IFNIL	Ki67CD38CD8T	STAT4
Mild	CD4nCD8nT.Zap70_Syk.IFNIL	0.957705	0.9604	IFNIL	CD4nCD8nT	Zap70_Syk
Severe	mDC.IkBa.Unstim	0.949227	0.961717	Unstim	mDC	IkBa
Severe	NKTKi67.STAT3.Unstim	0.948575	0.961717	Unstim	NKTKi67	STAT3
Mild	Platelets.HLA-DR.PI	0.951588	0.962448	PI	Platelets	HLA-DR
Mild	Treg.HLA-DR.PI	0.962448	0.962448	PI	Treg	HLA-DR
Severe	ncMC.STAT5.Unstim	0.964646	0.964646	Unstim	ncMC	STAT5
Mild	Basophils.STAT5.Unstim	0.941528	0.966636	Unstim	Basophils	STAT5
Moderate	mDCCD1c.HLA-DR.PI	0.73412	0.967281	PI	mDCCD1c	HLA-DR
Moderate	CD4Tnaive.TBK1.PI	0.738895	0.967281	PI	CD4Tnaive	TBK1
Moderate	pDC.P38.Unstim	0.955269	0.967838	Unstim	pDC	P38
Moderate	CD38Bcell.CD38.PI	0.76037	0.967897	PI	CD38Bcell	CD38
Moderate	Basophils.IkBa.PI	0.793138	0.967897	PI	Basophils	IkBa
Moderate	CD8TnaiveCD38Ki67.Ki67.PI	0.786138	0.967897	PI	CD8TnaiveCD38Ki67	Ki67
Moderate	CD8TnaiveCD38Ki67.STAT5.PI	0.769592	0.967897	PI	CD8TnaiveCD38Ki67	STAT5
Moderate	CD8Tmem.IkBa.Unstim	0.970691	0.970691	Unstim	CD8Tmem	IkBa
Moderate	CD4Teff.HLA-DR.PI	0.89851	0.973412	PI	CD4Teff	HLA-DR
Moderate	CD8TmemCD38Ki67.HLA-DR.PI	0.864459	0.973412	PI	CD8TmemCD38Ki67	HLA-DR
Moderate	IgMpBcell.HLA-DR.PI	0.932853	0.973412	PI	IgMpBcell	HLA-DR
Moderate	intMC.HLA-DR.PI	0.917139	0.973412	PI	intMC	HLA-DR
Moderate	CD8Tnaive.IkBa.PI	0.923994	0.973412	PI	CD8Tnaive	IkBa
Moderate	CD56brightCD16negNK.P38.PI	0.898842	0.973412	PI	CD56brightCD16negNK	P38
Moderate	NKT.S6.PI	0.868326	0.973412	PI	NKT	S6
Moderate	CD4TnaiveCD38Ki67.STAT5.PI	0.920515	0.973412	PI	CD4TnaiveCD38Ki67	STAT5
Moderate	CD8TmemCD38Ki67.TBK1.PI	0.838429	0.973412	PI	CD8TmemCD38Ki67	TBK1
Moderate	CD8Teff.Zap70_Syk.PI	0.929244	0.973412	PI	CD8Teff	Zap70_Syk
Moderate	CD8TmemCD38Ki67.4EBP1.IFNIL	0.717472	0.974124	IFNIL	CD8TmemCD38Ki67	4EBP1
Moderate	CD8TnaiveCD38Ki67.4EBP1.IFNIL	0.330355	0.974124	IFNIL	CD8TnaiveCD38Ki67	4EBP1
Moderate	cMC.4EBP1.IFNIL	0.816082	0.974124	IFNIL	cMC	4EBP1
Moderate	Ki67CD38CD8T.4EBP1.IFNIL	0.589692	0.974124	IFNIL	Ki67CD38CD8T	4EBP1
Moderate	MDSC.4EBP1.IFNIL	0.74433	0.974124	IFNIL	MDSC	4EBP1
Moderate	CD4T.CD38.IFNIL	0.786235	0.974124	IFNIL	CD4T	CD38
Moderate	CD4Tmem.CD38.IFNIL	0.109981	0.974124	IFNIL	CD4Tmem	CD38
Moderate	CD4TmemCD38Ki67.CD38.IFNIL	0.326002	0.974124	IFNIL	CD4TmemCD38Ki67	CD38
Moderate	CD8TmemCD38Ki67.CD38.IFNIL	0.583471	0.974124	IFNIL	CD8TmemCD38Ki67	CD38
Moderate	DC.CD38.IFNIL	0.774394	0.974124	IFNIL	DC	CD38
Moderate	Granulocytes.CD38.IFNIL	0.777937	0.974124	IFNIL	Granulocytes	CD38
Moderate	intMC.CD38.IFNIL	0.48831	0.974124	IFNIL	intMC	CD38
Moderate	Ki67CD38CD8T.CD38.IFNIL	0.14043	0.974124	IFNIL	Ki67CD38CD8T	CD38
Moderate	mDCBDCA3.CD38.IFNIL	0.401319	0.974124	IFNIL	mDCBDCA3	CD38
Moderate	T.CD38.IFNIL	0.455434	0.974124	IFNIL	T	CD38
Moderate	CD8TnaiveCD38Ki67.CREB.IFNIL	0.0768348	0.974124	IFNIL	CD8TnaiveCD38Ki67	CREB
Moderate	DC.CREB.IFNIL	0.587087	0.974124	IFNIL	DC	CREB
Moderate	CD4nCD8nT.HLA-DR.IFNIL	0.403124	0.974124	IFNIL	CD4nCD8nT	HLA-DR
Moderate	CD8TmemCD38Ki67.HLA-DR.IFNIL	0.708069	0.974124	IFNIL	CD8TmemCD38Ki67	HLA-DR
Moderate	CD8TnaiveCD38Ki67.HLA-DR.IFNIL	0.483032	0.974124	IFNIL	CD8TnaiveCD38Ki67	HLA-DR
Moderate	intMC.HLA-DR.IFNIL	0.662143	0.974124	IFNIL	intMC	HLA-DR
Moderate	Ki67CD38CD4T.HLA-DR.IFNIL	0.162582	0.974124	IFNIL	Ki67CD38CD4T	HLA-DR
Moderate	mDCBDCA3.HLA-DR.IFNIL	0.3454	0.974124	IFNIL	mDCBDCA3	HLA-DR
Moderate	MDSC.HLA-DR.IFNIL	0.700087	0.974124	IFNIL	MDSC	HLA-DR
Moderate	ncMC.HLA-DR.IFNIL	0.580056	0.974124	IFNIL	ncMC	HLA-DR
Moderate	Treg.HLA-DR.IFNIL	0.258072	0.974124	IFNIL	Treg	HLA-DR
Moderate	Basophils.IkBa.IFNIL	0.252076	0.974124	IFNIL	Basophils	IkBa
Moderate	CD8TmemCD38Ki67.IkBa.IFNIL	0.616718	0.974124	IFNIL	CD8TmemCD38Ki67	IkBa
Moderate	CD8TnaiveCD38Ki67.IkBa.IFNIL	0.532223	0.974124	IFNIL	CD8TnaiveCD38Ki67	IkBa
Moderate	Granulocytes.IkBa.IFNIL	0.299496	0.974124	IFNIL	Granulocytes	IkBa
Moderate	Ki67CD38CD8T.IkBa.IFNIL	0.635662	0.974124	IFNIL	Ki67CD38CD8T	IkBa
Moderate	mDCCD1c.IkBa.IFNIL	0.718556	0.974124	IFNIL	mDCCD1c	IkBa
Moderate	CD4TmemCD38Ki67.Ki67.IFNIL	0.635089	0.974124	IFNIL	CD4TmemCD38Ki67	Ki67
Moderate	CD4TnaiveCD38Ki67.Ki67.IFNIL	0.314952	0.974124	IFNIL	CD4TnaiveCD38Ki67	Ki67
Moderate	CD8TnaiveCD38Ki67.Ki67.IFNIL	0.345244	0.974124	IFNIL	CD8TnaiveCD38Ki67	Ki67
Moderate	Granulocytes.Ki67.IFNIL	0.324666	0.974124	IFNIL	Granulocytes	Ki67
Moderate	pDC.Ki67.IFNIL	0.686478	0.974124	IFNIL	pDC	Ki67
Moderate	CD4TmemCD38Ki67.PLCg2.IFNIL	0.813135	0.974124	IFNIL	CD4TmemCD38Ki67	PLCg2
Moderate	CD56brightCD16negNK.S6.IFNIL	0.351337	0.974124	IFNIL	CD56brightCD16negNK	S6
Moderate	CD8TnaiveCD38Ki67.S6.IFNIL	0.14779	0.974124	IFNIL	CD8TnaiveCD38Ki67	S6
Moderate	Granulocytes.S6.IFNIL	0.81339	0.974124	IFNIL	Granulocytes	S6
Moderate	mDCBDCA3.S6.IFNIL	0.44982	0.974124	IFNIL	mDCBDCA3	S6
Moderate	pDC.S6.IFNIL	0.174399	0.974124	IFNIL	pDC	S6
Moderate	Plasmablast.S6.IFNIL	0.163955	0.974124	IFNIL	Plasmablast	S6
Moderate	mDC.STAT1.IFNIL	0.0804656	0.974124	IFNIL	mDC	STAT1
Moderate	CD8TnaiveCD38Ki67.STAT3.IFNIL	0.546418	0.974124	IFNIL	CD8TnaiveCD38Ki67	STAT3
Moderate	Ki67CD38CD8T.STAT3.IFNIL	0.405159	0.974124	IFNIL	Ki67CD38CD8T	STAT3
Moderate	Ki67CD38CD8T.STAT4.IFNIL	0.818264	0.974124	IFNIL	Ki67CD38CD8T	STAT4
Moderate	CD8Teff.STAT5.IFNIL	0.711	0.974124	IFNIL	CD8Teff	STAT5
Moderate	CD8TmemCD38Ki67.STAT5.IFNIL	0.45053	0.974124	IFNIL	CD8TmemCD38Ki67	STAT5
Moderate	Granulocytes.STAT5.IFNIL	0.682757	0.974124	IFNIL	Granulocytes	STAT5
Moderate	Ki67CD38CD8T.STAT5.IFNIL	0.774503	0.974124	IFNIL	Ki67CD38CD8T	STAT5
Moderate	Ki67CD8.STAT5.IFNIL	0.741151	0.974124	IFNIL	Ki67CD8	STAT5
Moderate	Granulocytes.STAT6.IFNIL	0.630396	0.974124	IFNIL	Granulocytes	STAT6
Moderate	Ki67CD38CD8T.STAT6.IFNIL	0.594635	0.974124	IFNIL	Ki67CD38CD8T	STAT6
Moderate	Ki67CD8.STAT6.IFNIL	0.354844	0.974124	IFNIL	Ki67CD8	STAT6
Moderate	ncMC.STAT6.IFNIL	0.654025	0.974124	IFNIL	ncMC	STAT6
Moderate	Basophils.TBK1.IFNIL	0.0741052	0.974124	IFNIL	Basophils	TBK1
Moderate	CD4nCD8nT.Zap70_Syk.IFNIL	0.436657	0.974124	IFNIL	CD4nCD8nT	Zap70_Syk
Moderate	CD4TnaiveCD38Ki67.Zap70_Syk.IFNIL	0.759178	0.974124	IFNIL	CD4TnaiveCD38Ki67	Zap70_Syk
Moderate	CD8TnaiveCD38Ki67.Zap70_Syk.IFNIL	0.259209	0.974124	IFNIL	CD8TnaiveCD38Ki67	Zap70_Syk
Moderate	Plasmablast.HLA-DR.PI	0.961446	0.974988	PI	Plasmablast	HLA-DR
Moderate	CD8TnaiveCD38Ki67.S6.PI	0.955206	0.974988	PI	CD8TnaiveCD38Ki67	S6
Moderate	CD4nCD8nT.CD38.IFNIL	0.848833	0.976513	IFNIL	CD4nCD8nT	CD38
Moderate	IgMpBcell.CD38.IFNIL	0.868717	0.976513	IFNIL	IgMpBcell	CD38
Moderate	Plasmablast.CD38.IFNIL	0.84548	0.976513	IFNIL	Plasmablast	CD38
Moderate	Ki67CD38CD4T.Ki67.IFNIL	0.872352	0.976513	IFNIL	Ki67CD38CD4T	Ki67
Moderate	CD4TnaiveCD38Ki67.4EBP1.IFNIL	0.950471	0.976944	IFNIL	CD4TnaiveCD38Ki67	4EBP1
Moderate	CD8TmemCD38Ki67.CREB.IFNIL	0.950892	0.976944	IFNIL	CD8TmemCD38Ki67	CREB
Moderate	intMC.Erk1_2.IFNIL	0.921667	0.976944	IFNIL	intMC	Erk1_2
Moderate	CD4TnaiveCD38Ki67.HLA-DR.IFNIL	0.901915	0.976944	IFNIL	CD4TnaiveCD38Ki67	HLA-DR
Moderate	pDC.STAT1.IFNIL	0.933599	0.976944	IFNIL	pDC	STAT1
Moderate	mDCBDCA3.STAT4.IFNIL	0.9133	0.976944	IFNIL	mDCBDCA3	STAT4
Severe	mDCBDCA3.HLA-DR.IFNIL	0.977123	0.977123	IFNIL	mDCBDCA3	HLA-DR
Moderate	CD8Tmem.HLA-DR.IFNIL	0.967114	0.980184	IFNIL	CD8Tmem	HLA-DR
Severe	CD4nCD8nT.CD38.PI	0.927966	0.982552	PI	CD4nCD8nT	CD38
Moderate	mDC.HLA-DR.PI	0.985626	0.985626	PI	mDC	HLA-DR
Moderate	Treg.CREB.IFNIL	0.989418	0.989418	IFNIL	Treg	CREB
Severe	Platelets.IkBa.PI	0.948566	0.989808	PI	Platelets	IkBa
Severe	CD4TnaiveCD38Ki67.4EBP1.PI	0.987244	0.989999	PI	CD4TnaiveCD38Ki67	4EBP1
Severe	Plasmablast.HLA-DR.PI	0.989999	0.989999	PI	Plasmablast	HLA-DR
Severe	Ki67CD38CD4T.Ki67.PI	0.981002	0.989999	PI	Ki67CD38CD4T	Ki67
Mild	CD4TmemCD38Ki67.Ki67.Unstim	0.977847	0.990714	Unstim	CD4TmemCD38Ki67	Ki67
Mild	MDSC.HLA-DR.Unstim	0.99884	0.99884	Unstim	MDSC	HLA-DR
