# Supplementary material for: Integrated plasma proteomic and single-cell immune signaling network signatures demarcate mild, moderate, and severe COVID-19
Source: Cell Rep Med. 2022 Jun 28;3(7):100680. doi: 10.1016/j.xcrm.2022.100680 (PMC9238057; doi:10.1016/j.xcrm.2022.100680)
Supplement: Data S3. Correlation of sMERTK levels and available markers of monocyte activation (Spearman correlation), related to Figure 4 [file mmc4.xlsx]

## Sheet: CorrelationMERTK_MonocyteActiva
Correlation of sMERTK levels and available markers of monocyte activation (Spearman correlation)
	cMC				intMC				ncMC
	r	P-value	FDRadj		r	P-value	FDRadj		r	P-value	FDRadj
p4EBP1	-0.2534	0.0225	0.057375	ns	-0.01729	0.9082	0.9082	ns	-0.4954	5.373e-06	7.1349e-05	***
CD38	0.1303	0.2462	0.330426	ns	0.0983	0.511	0.566543	ns	0.3724	0.000923209	0.00336312	**
pCREB	-0.3812	0.0004	0.00156923	**	-0.2989	0.0412	0.0913565	ns	-0.4373	7.8048e-05	0.000497556	***
pERK1/2	-0.2067	0.0642	0.118707	ns	-0.3865	0.0073	0.0232688	*	-0.4122	0.000216094	0.00100189	**
HLADR	-0.03888	0.7304	0.760212	ns	0.1625	0.275	0.359615	ns	-0.09598	0.409493	0.474639	ns
IkB	-0.1821	0.1037	0.160264	ns	-0.1911	0.1982	0.288806	ns	-0.2256	0.0500213	0.106295	ns
Ki67	0.06407	0.5699	0.618402	ns	-0.269	0.0675	0.118707	ns	-0.2413	0.0357716	0.0829252	ns
pMAPKAPK2	-0.2748	0.013	0.0367737	*	-0.174	0.2422	0.330426	ns	-0.4382	7.5311e-05	0.000497556	***
pP38	-0.1084	0.3355	0.407393	ns	-0.2437	0.0988	0.157463	ns	-0.4946	5.596e-06	7.1349e-05	***
pPLCg2	-0.419	9.9e-05	0.000521883	***	-0.2659	0.0708	0.119768	ns	-0.5218	1.336e-06	3.4068e-05	***
pS6	-0.434	5.2e-05	0.000442	***	-0.3573	0.0137	0.0367737	*	-0.5477	3.06e-07	1.5606e-05	***
pSTAT1	-0.04485	0.6909	0.734081	ns	0.1067	0.4752	0.53856	ns	-0.4501	4.5216e-05	0.000442	***
pSTAT3	-0.1119	0.3201	0.398173	ns	-0.2194	0.1385	0.20775	ns	-0.2841	0.0128803	0.0367737	*
pSTAT4	-0.03657	0.7458	0.760716	ns	-0.1346	0.367	0.435279	ns	-0.2118	0.0662336	0.118707	ns
pSTAT5	-0.2505	0.0241	0.0585286	*	-0.1524	0.3064	0.39066	ns	-0.4308	0.00010233	0.000521883	***
pSTAT6	-0.1362	0.2254	0.319317	ns	-0.2782	0.0583	0.118707	ns	-0.3979	0.000371975	0.00156923	**
pTBK1	-0.2065	0.0643	0.118707	ns	-0.2642	0.0728	0.119768	ns	-0.3656	0.00116347	0.00395581	**
